# Supplementary material for: Land cover type modulates the distribution of litter in a Nordic cultural landscape
Source: PLoS One. 2022 Nov 9;17(11):e0275463. doi: 10.1371/journal.pone.0275463 (PMC9645623; doi:10.1371/journal.pone.0275463)
Supplement: S1 Data — (XLSX) [file pone.0275463.s013.xlsx]

## Sheet: Plotdata
PlotID	TrashDetected	TrashAbundance	Date	x	y	HabitatGT	distRoad
1	1	7	09.10.20	622440	7102939	forest	53.0336
2	0	0	08.10.20	627420	7097659	forest	108.697
4	0	0	07.10.20	627930	7103509	forest	599.419
6	0	0	07.10.20	626430	7101139	forest	43.5921
7	0	0	09.10.20	622500	7103209	forest	209.242
9	0	0	06.10.20	626070	7094599	forest	544.761
10	1	24	09.10.20	628310	7101589	forest	151.267
11	0	0	05.10.20	619800	7096129	forest	145.791
17	0	0	09.10.20	620130	7104679	forest	279.833
18	0	0	09.10.20	624060	7099789	forest	199.981
21	0	0	09.10.20	619710	7107349	forest	597.328
23	1	12	05.10.20	616080	7102279	forest	244.526
26	1	1	07.10.20	618330	7102999	forest	162.962
31	1	2	06.10.20	626760	7095589	agriculture	53.7176
32	0	0	09.10.20	627360	7100179	agriculture	106.592
33	1	4	09.10.20	624270	7099849	agriculture	217.311
34	0	0	05.10.20	620070	7094149	agriculture	304.533
35	0	0	07.10.20	615510	7095919	agriculture	61.037
41	0	0	07.10.20	618570	7104259	agriculture	176.805
43	1	1	06.10.20	625290	7095739	agriculture	119.343
45	0	0	07.10.20	619470	7102069	agriculture	119.435
46	0	0	07.10.20	627120	7098739	agriculture	83.0901
47	0	0	07.10.20	625140	7101769	agriculture	67.7019
50	1	1	07.10.20	629190	7103269	agriculture	113.454
51	1	2	07.10.20	616170	7103779	agriculture	75.2534
54	0	0	06.10.20	628440	7105549	agriculture	83.1229
56	0	0	05.10.20	619590	7094419	agriculture	105.554
57	0	0	07.10.20	619350	7103659	agriculture	112.65
59	1	2	09.10.20	627000	7099459	agriculture	66.8607
64	0	0	05.10.20	620880	7098649	urban	35.6756
67	1	2	06.10.20	622200	7102489	urban	15.1514
71	1	20	05.10.20	621240	7100719	urban	20.3098
78	1	8	05.10.20	620940	7101109	urban	28.8959
81	1	5	05.10.20	621030	7101019	urban	75.5462
82	1	7	09.10.20	620670	7101619	urban	11.4238
86	1	2	06.10.20	621900	7102459	urban	16.01
87	1	4	09.10.20	624540	7103209	urban	6.16405
88	1	9	07.10.20	624210	7101799	urban	1.00603
89	1	23	06.10.20	621870	7101919	urban	10.8672
93	0	0	08.10.20	627570	7099789	river	314.243
94	0	0	06.10.20	625650	7094839	river	487.723
95	0	0	08.10.20	628890	7099159	river	388.632
100	1	6	08.10.20	628080	7096519	river	69.546
102	0	0	09.10.20	625650	7100569	river	153.487
103	1	4	08.10.20	622170	7099339	river	51.1486
107	0	0	08.10.20	621960	7098829	river	165.782
110	0	0	08.10.20	627750	7099969	river	462.383
111	1	84	08.10.20	622080	7096879	river	174.351
114	1	6	05.10.20	622260	7101349	river	40.2798
115	0	0	08.10.20	626520	7100119	river	149.494
116	0	0	09.10.20	620490	7102789	river	327.245
120	1	1	07.10.20	625380	7101049	river	164.336
121	0	0	06.10.20	627810	7093909	road	7.53962
122	1	8	09.10.20	625350	7100479	road	17.5196
125	1	3	05.10.20	619950	7094989	road	13.8914
128	1	11	09.10.20	626430	7101079	road	3.90636
129	1	2	06.10.20	621840	7102699	road	15.0486
130	1	8	06.10.20	625380	7104799	road	7.6306
131	1	1	05.10.20	615870	7103569	road	2.19618
132	1	8	05.10.20	620730	7101349	road	14.2882
133	1	53	07.10.20	628290	7102249	road	2.88754
135	1	33	07.10.20	616560	7096759	road	14.2252
136	0	0	07.10.20	616530	7095529	road	4.31208
140	1	45	09.10.20	621390	7102819	road	19.2167
141	1	3	05.10.20	615960	7103269	road	0.260764
142	1	1	06.10.20	627030	7094179	road	0.387555
144	1	8	08.10.20	628020	7095199	road	1.71467
145	1	5	07.10.20	616320	7095499	road	10.8088
149	1	8	09.10.20	621360	7103059	road	17.9149
151	0	0	07.10.20	617370	7103899	edge	23.628
153	1	3	07.10.20	618000	7104079	edge	30.8366
158	0	0	08.10.20	628380	7096369	edge	347.855
159	0	0	06.10.20	626370	7105459	edge	25.3644
160	0	0	07.10.20	616380	7095619	edge	118.311
161	1	21	07.10.20	615630	7103449	road	30.416
164	0	0	07.10.20	615480	7095349	edge	308.128
165	0	0	06.10.20	626850	7105459	edge	34.1009
167	0	0	06.10.20	626160	7095709	edge	36.3709
170	0	0	07.10.20	627060	7100149	edge	36.5602
171	1	6	06.10.20	624810	7103959	edge	26.1391
172	0	0	05.10.20	619410	7093999	edge	139.306
173	1	6	07.10.20	619320	7102609	edge	42.5555
180	0	0	07.10.20	615390	7105519	edge	43.1898
183	1	16	06.10.20	627240	7105399	lakeshore	35.9855
185	0	0	07.10.20	616650	7095739	beach	106.048
186	1	10	07.10.20	619710	7100719	beach	75.8249
188	0	0	09.10.20	619290	7101229	beach	324.978
190	1	2	05.10.20	615870	7101589	beach	29.3498
191	1	7	07.10.20	615540	7102309	beach	96.4534
192	1	39	07.10.20	615780	7102609	beach	64.1296
193	1	1	05.10.20	615990	7101139	beach	217.954
196	1	1	09.10.20	618480	7096939	beach	149.743
197	1	4	09.10.20	617460	7096819	beach	243.627
198	1	3	07.10.20	616170	7095739	beach	47.2817
201	1	158	09.10.20	622080	7100059	beach	67.246
203	1	4	06.10.20	627090	7106119	lakeshore	30.4178
204	1	2	05.10.20	621480	7100809	urban	22.3169
205	1	1	09.10.20	619140	7101109	forest	497.969
210	0	0	06.10.20	629160	7107409	lakeshore	269.581
211	1	31	09.10.20	621840	7105639	lakeshore	174.351
214	0	0	06.10.20	625770	7100509	lakeshore	152.114
216	0	0	09.10.20	621630	7105399	lakeshore	49.0612
217	1	14	08.10.20	625080	7103659	lakeshore	33.5486
220	1	17	06.10.20	627480	7105369	lakeshore	30.2505
221	0	0	06.10.20	629100	7107409	lakeshore	289.623
227	1	10	06.10.20	627000	7106419	lakeshore	34.758
234	1	28	09.10.20	624870	7103059	lakeshore	24.2861
235	1	87	06.10.20	626850	7105369	lakeshore	54.1051
236	1	27	09.10.20	624930	7102999	lakeshore	26.9626
238	0	0	07.10.20	626460	7102459	lakeshore	531.123

## Sheet: Items
RunningNR	PlotID	ItemNumber	Description	Description_new	Lenght_cm	Width_cm	Height_cm	MatClass	PrimaryMaterial	SecondaryMaterial	OtherMaterials	Comment	Collected
1	31	31_1	styrofoam	styrofoam	16.5	12		plastic	styrofoam				yes
2	31	31_2	flower pot	flower pot	10.5	5.5		plastic	medium plastic				yes
3	190	190_1	bullet shell	metal scrap	8	1.4	1.4	plastic	hard plastic	metal		practice ammo	yes
4	190	190_2	duct tape	duct tape	29	6.5	0.1	plastic	soft plastic				yes
5	196	196_1	brick	brick	24	10	7	clay	clay				no
6	23	23_1	plastic cup	plastic cup		11	6	plastic	medium plastic				yes
7	23	23_2	plastic label	plastic label	10	5		plastic	soft plastic				yes
8	23	23_3	plastic label	plastic label	27.5	14.5		plastic	soft plastic				yes
9	23	23_4	glass jar	glass jar		7	15.5	glass	glass				yes
10	23	23_5	styrofoam	styrofoam	11	8	5.5	plastic	styrofoam				yes
11	23	23_6	styrofoam	styrofoam	12	3.5		plastic	styrofoam				yes
12	23	23_7	styrofoam	styrofoam	4.5	3.5	2.5	plastic	styrofoam				yes
13	23	23_8	plastic fragment	plastic fragment		3.7	6.4	plastic	hard plastic				yes
14	23	23_9	toilet refreshener	toilet freshener	8.5	3	9.5	plastic	medium plastic				yes
15	23	23_10	plastic fragment	plastic fragment		4	7.3	plastic	medium plastic				yes
16	23	23_11	drink carton	drink carton		13	22.5	paper	cardboard	medium plastic		milk carton	yes
17	23	23_12	car tire	car tire		16	61	plastic	rubber	metal			no
18	141	141_1	cardboard box	cardboard box	30	30	4	paper	cardboard			pizza box	yes
19	141	141_2	paper fragment	paper fragment	10.5	6		paper	paper				yes
20	141	141_3	plastic cup	plastic cup	5.5	4.5	1	plastic	medium plastic			coffee creamer	yes
21	193	193_1	styrofoam	styrofoam	1.9	1		plastic	styrofoam				yes
22	142	142_1	plastic fragment	plastic fragment	5.4	8.9		plastic	soft plastic				yes
23	186	186_1	drink carton	drink carton		6.9	25	paper	cardboard	medium plastic		milk carton	yes
24	186	186_2	bicycle pedal	bicycle pedal	10.8	4.9	2.6	metal	metal				yes
25	186	186_3	nylon rope	nylon rope	18.5	9	6	plastic	soft plastic				yes
26	186	186_4	plastic fragment	plastic fragment	25	17.4		plastic	soft plastic				yes
27	186	186_5	plastic straw	plastic straw	16	0.5		plastic	medium plastic				yes
28	186	186_6	plastic bag	plastic bag	19	40		plastic	soft plastic				yes
29	186	186_7	plastic box	plastic container	24	18.5	7	plastic	medium plastic				yes
30	186	186_8	plastic bag	plastic bag	49.4	31.5		plastic	soft plastic				yes
31	186	186_9	plastic fragment	plastic fragment	14.2	3.8		plastic	hard plastic				yes
32	186	186_10	iron bar	metal bar	62.8	4.5		metal	metal				yes
33	173	173_1	food wrapper	food wrapper	14	8		plastic	soft plastic				yes
34	173	173_2	food wrapper	food wrapper	15	9		plastic	soft plastic				yes
35	173	173_3	plastic bag	plastic bag	39	11.8		plastic	soft plastic				yes
36	173	173_4	plastic bag	plastic bag	31	6.5		plastic	soft plastic				yes
37	173	173_5	aluminum cap foil	aluminum foil	5.2	2.5		metal	aluminum				yes
38	173	173_6	plastic fragment	plastic fragment	6.7	3.2		plastic	medium plastic				yes
39	191	191_1	food wrapper	food wrapper	14	9.5		plastic	soft plastic				yes
40	191	191_2	plastic fragment	plastic fragment	15	14		plastic	soft plastic				yes
41	191	191_3	plastic fragment	plastic fragment	2.4	2.4		plastic	soft plastic				yes
42	191	191_4	plastic fragment	plastic fragment	24.5	7.4		plastic	soft plastic				yes
43	191	191_5	cigarette package	tobacco box		5.5	9	paper	paper			prince white	yes
44	191	191_6	tarpaulin fragment	tarpaulin	12	10		plastic	soft plastic				yes
45	191	191_7	nylon rope	nylon rope	365	0.7		plastic	soft plastic				yes
46	161	161_1	food wrapper	food wrapper	30	16.5		plastic	soft plastic				yes
47	161	161_2	drink carton	drink carton	26.5	15		paper	paper			tine chocolate milk	yes
48	161	161_3	drink can	drink can	15.5	8.4		metal	aluminum			hansa pils	yes
49	161	161_4	food wrapper	food wrapper	32	24		plastic	soft plastic				yes
50	161	161_5	food wrapper	food wrapper	20	9		plastic	soft plastic			ice cream	yes
51	161	161_6	plastic fragment	plastic fragment	13	11		plastic	hard plastic				yes
52	161	161_7	snus box	snuff box		7	2.4	plastic	medium plastic			snus	yes
53	161	161_8	snus box	snuff box		7	2	plastic	medium plastic			snus	yes
54	161	161_9	paper straw	paper straw	20.5	1		paper	paper				yes
55	161	161_10	food wrapper	food wrapper	17	10.8		plastic	soft plastic			chocolate bar	yes
56	161	161_11	bottle cap	bottle cap		2.5	1	plastic	hard plastic				yes
57	161	161_12	food wrapper	food wrapper	5.4	2.5		plastic	soft plastic				yes
58	161	161_13	cardboard box	cardboard fragment	7.5	7		paper	cardboard			candy box	yes
59	161	161_14	tie wrap	tie wrap	7	0.3		plastic	medium plastic				yes	?
60	161	161_15	food wrapper	food wrapper	8.5	7		plastic	soft plastic				yes
61	161	161_16	snus pouch	snuff pouch	3.5	1.2		paper	cellulose fibers	tobacco			yes
62	161	161_17	plastic fragment	plastic fragment	2.3	1.6		plastic	hard plastic				yes
63	161	161_18	duct tape	duct tape	6	4.7		plastic	soft plastic				yes
64	161	161_19	receipt	receipt	23	8.2		paper	paper			xxl	yes
65	161	161_20	foam rubber strip	foam rubber fragment	27.5	0.3	2	plastic	foam rubber				yes
66	161	161_21	cigarette package	tobacco box	15.5	6		plastic	soft plastic			very little cardboard left, so classified as plastic	yes
67	217	217_1	table	table	56	56	48	wood	wood			ikea table type 'LACK'	yes
68	217	217_2	plastic bottle	plastic bottle	20	5	8	plastic	hard plastic			vodka	yes
69	217	217_3	spray can	spray can	23	8	4	metal	metal	medium plastic	hard plastic	car tire filler	yes
70	217	217_4	spork	spork	16	4	0.3	plastic	hard plastic				yes	?
71	217	217_5	plastic boat part	plastic boat part	31	2	0.3	plastic	hard plastic				yes
72	217	217_6	aluminum foil	aluminum foil	6	2.8	0.3	metal	aluminum				yes
73	217	217_7	plastic bag clip	plastic clip	4.6	0.6	0.05	plastic	medium plastic	metal			yes
74	217	217_8	fishing line	fishing line	38	0.02	0.02	plastic	nylon				yes
75	217	217_9	fishing line	fishing line	301	0.02	0.02	plastic	nylon				yes
76	217	217_10	styrofoam	styrofoam	1.7	1.6	0.7	plastic	styrofoam				yes
77	217	217_11	styrofoam	styrofoam	0.5	0.4	0.4	plastic	styrofoam				yes
78	217	217_12	styrofoam	styrofoam	0.7	0.6	0.4	plastic	styrofoam				yes
79	217	217_13	styrofoam	styrofoam	4.3	3	1.8	plastic	styrofoam				yes
80	217	217_14	styrofoam	styrofoam	9.5	3.5	6.5	plastic	styrofoam				yes
81	145	145_1	lolipop stick	lollipop stick	12	0.4	0.4	paper	paper				yes
82	145	145_2	receipt	receipt	4.7	3.4		paper	paper				yes
83	145	145_3	plastic fragment	plastic fragment	1.4	2.4		plastic	medium plastic				yes
84	145	145_4	electric cable	electric cable	9	0.4		metal	metal	medium plastic			yes
85	145	145_5	electric cable	electric cable	5.4	0.4		metal	metal	medium plastic			yes
86	26	26_1	styrofoam	styrofoam	11	5.2	4.3	plastic	styrofoam				yes
87	51	51_1	plastic bag	plastic bag	35	30		plastic	soft plastic				yes
88	51	51_2	plastic bag	plastic bag	20	10.4		plastic	soft plastic				yes
89	153	153_1	plastic bag	plastic bag	55	16.3		plastic	soft plastic			warning triangle bag	yes
90	153	153_2	scarify	machinery	200	100	20	metal	metal				no
91	153	153_3	drainage pipe	plastic pipe	400	5	5	plastic	hard plastic				no
92	86	86_1	plastic straw	plastic straw	20.5	1	1	plastic	medium plastic				yes
93	86	86_2	snus pouch	snuff pouch	3.5	1		paper	cellulose fibers	tobacco			yes
94	129	129_1	plastic fragment	plastic fragment	1	0.2		plastic	medium plastic				yes
95	129	129_2	plastic fragment	plastic fragment	5	0.2		plastic	medium plastic				yes
96	67	67_1	plastic label	plastic label	5	4		plastic	medium plastic				yes
97	67	67_2	plastic fragment	plastic fragment	23.5	0.3		plastic	soft plastic				yes
98	89	89_1	plastic label	plastic label	21	14.5		plastic	soft plastic				yes
99	89	89_2	plastic fragment	plastic fragment	5	5		plastic	soft plastic			plastic flower leaf	yes
100	89	89_3	snus pouch	snuff pouch	3.5	1.5		paper	cellulose fibers	tobacco			yes
101	89	89_4	cigarette filter	cigarette filter	2.4	1		plastic	cellulose acetate (plastic)				yes
102	89	89_5	paper fragment	paper fragment	2.2	1.5		paper	paper				yes
103	89	89_6	paper fragment	paper fragment	5.8	3.5		paper	paper				yes
104	89	89_7	plastic label	plastic label	3.5	3.1		plastic	soft plastic			sticker	yes
105	89	89_8	paper fragment	paper fragment	1.6	1.3		paper	paper				yes
106	89	89_9	plastic fragment	plastic fragment	5	1.1		plastic	soft plastic				yes
107	89	89_10	plastic fragment	plastic fragment	3	0.9		plastic	soft plastic				yes
108	89	89_11	plastic fragment	plastic fragment	3.1	1.9		plastic	soft plastic				yes
109	89	89_12	food wrapper	food wrapper	4.6	1.6		plastic	soft plastic			freia chocolate milk (chocolate mix)	yes
110	89	89_13	rubber band	rubber band	2.4	0.4		plastic	medium plastic			jam rubber band	yes
111	89	89_14	snus pouch	snuff pouch	3.8	1.5		paper	cellulose fibers	tobacco			yes
112	89	89_15	snus pouch	snuff pouch	3.8	1.5		paper	cellulose fibers	tobacco			yes
113	89	89_16	cigarette paper	cigarette filter	2.5	1.3		paper	paper				yes
114	89	89_17	plastic fragment	plastic fragment	2.1	1.6		plastic	hard plastic				yes
115	89	89_18	metal fragment	metal scrap	3.3	1.6		metal	metal				yes
116	89	89_19	balloon	balloon	2.1	0.8		plastic	soft plastic			balloon knot	yes
117	89	89_20	cable connector	cable connector	2.3	0.8		metal	metal	medium plastic		electric cable connector	yes
118	89	89_21	plastic label	plastic label	4.9	1.1		plastic	soft plastic			tronderavisa sticker	yes
119	89	89_22	plastic fragment	plastic fragment	1.8	0.8		plastic	soft plastic				yes
120	89	89_23	paper fragment	paper fragment	1.6	1.3		paper	paper				yes
121	197	197_1	plastic bag	plastic bag	28.5	4.5		plastic	soft plastic				yes
122	197	197_2	plastic bag	plastic bag	20.5	1		plastic	soft plastic				yes
123	197	197_3	plastic fragment	plastic fragment	8	1.1		plastic	hard plastic				yes
124	197	197_4	nylon rope	nylon rope	30	0.5		plastic	medium plastic				yes
125	149	149_1	drainage pipe	plastic pipe	73.5	7.2		plastic	hard plastic				yes
126	149	149_2	plastic ball	plastic ball	63	23		plastic	medium plastic				yes
127	149	149_3	metal fragment	metal scrap	14	1.2		metal	metal				yes
128	149	149_4	food wrapper	food wrapper	15.6	13.3		plastic	soft plastic			muffin	yes
129	149	149_5	plastic cup	plastic cup	10.7	9.5		plastic	medium plastic			deli de luca	yes
130	149	149_6	snus pouch	snuff pouch	3.5	1.5		paper	cellulose fibers	tobacco			yes
131	149	149_7	plastic fragment	plastic fragment	2.6	0.8		plastic	medium plastic				yes
132	149	149_8	plastic cup	plastic cup	7.5	13.2		plastic	medium plastic				yes
133	132	132_1	styrofoam	styrofoam	0.9	0.7		plastic	styrofoam				yes
134	132	132_2	styrofoam	styrofoam	0.6	0.6		plastic	styrofoam				yes
135	132	132_3	cigarette filter	cigarette filter	2.9	1.2		plastic	cellulose acetate (plastic)				yes
136	132	132_4	food wrapper	food wrapper	2.8	2.3		paper	paper			fishermans friend	yes
137	132	132_5	plastic fragment	plastic fragment	5	2.1		plastic	soft plastic				yes
138	132	132_6	plastic fragment	plastic fragment	6	3.7		plastic	soft plastic				yes
139	132	132_7	plastic fragment	plastic fragment	6.3	4		plastic	soft plastic				yes
140	132	132_8	plastic fragment	plastic fragment	11.4	3		plastic	soft plastic				yes
141	114	114_1	snus pouch	snuff pouch	3.5	1.3		paper	cellulose fibers	tobacco			yes
142	114	114_2	cigarette filter	cigarette filter	2.1	1.5		plastic	cellulose acetate (plastic)				yes
143	114	114_3	styrofoam	styrofoam	2	1.5		plastic	styrofoam				yes
144	114	114_4	plastic fragment	plastic fragment	2	0.3		plastic	hard plastic				yes
145	114	114_5	food wrapper	food wrapper	5.2	2.9		plastic	soft plastic			drop candy	yes
146	114	114_6	plastic fragment	plastic fragment	7.6	1.9		plastic	soft plastic				yes
147	78	78_1	aluminum foil	aluminum foil	0.4	0.3		metal	aluminum			silver foil	yes
148	78	78_2	aluminum foil	aluminum foil	1.4	0.4		metal	aluminum			silver foil	yes
149	78	78_3	cigarette filter	cigarette filter	2.2	1.1		plastic	cellulose acetate (plastic)				yes
150	78	78_4	styrofoam	styrofoam	1.6	1.4		plastic	styrofoam				yes
151	78	78_5	metal fragment	metal scrap	1.7	0.6		metal	metal				yes
152	78	78_6	paint fragment	paint fragment	4	1.8		paint	paint				yes
153	78	78_7	cardboard fragment	cardboard fragment	3.9	2.3		paper	cardboard				yes
154	78	78_8	paper fragment	paper fragment	7.6	2.5		paper	paper				yes
155	204	204_1	drink can	drink can	7.5	7.2		metal	aluminum				yes
156	204	204_2	snus pouch	snuff pouch	3	2		paper	cellulose fibers	tobacco			yes
157	71	71_1	snus pouch	snuff pouch	3.8	1.2		paper	cellulose fibers	tobacco			yes
158	71	71_2	snus pouch	snuff pouch	3.6	1.1		paper	cellulose fibers	tobacco			yes
159	71	71_3	cigarette filter	cigarette filter	2.7	0.9		plastic	cellulose acetate (plastic)				yes
160	71	71_4	cigarette filter	cigarette filter	2.7	0.9		plastic	cellulose acetate (plastic)				yes
161	71	71_5	cigarette filter	cigarette filter	2.6	1		plastic	cellulose acetate (plastic)				yes
162	71	71_6	cigarette filter	cigarette filter	2.4	1.1		plastic	cellulose acetate (plastic)				yes
163	71	71_7	cigarette filter	cigarette filter	2.6	0.8		plastic	cellulose acetate (plastic)				yes
164	71	71_8	cigarette filter	cigarette filter	2.6	1		plastic	cellulose acetate (plastic)				yes
165	71	71_9	cigarette filter	cigarette filter	2.8	0.8		plastic	cellulose acetate (plastic)				yes
166	71	71_10	cigarette filter	cigarette filter	2.5	1		plastic	cellulose acetate (plastic)				yes
167	71	71_11	bottle cap	bottle cap	2	2	1.5	plastic	medium plastic				yes
168	71	71_12	bottle cap	bottle cap	1.9	1.9	1.8	plastic	medium plastic				yes
169	71	71_13	plastic bag clip	plastic clip	2.1	2.5		plastic	medium plastic				yes
170	71	71_14	q-tip	q-tip	7.2	0.3		plastic	medium plastic				yes
171	71	71_15	food wrapper	food wrapper	3.2	1.6		plastic	soft plastic				yes
172	71	71_16	plastic line	fishing line	24.1	1		plastic	soft plastic				yes
173	71	71_17	paper fragment	paper fragment	2.8	1.5		paper	paper				yes
174	71	71_18	paper fragment	paper fragment	4	1.4		paper	paper				yes
175	71	71_19	paper fragment	paper fragment	0.8	0.4		paper	paper				yes
176	71	71_20	paper fragment	paper fragment	1.5	0.8		paper	paper	aluminum foil			yes
177	81	81_1	plastic bag	plastic bag	90	43		plastic	soft plastic				yes
178	81	81_2	plastic fragment	plastic fragment	9.9	5		plastic	soft plastic				yes
179	81	81_3	plastic fragment	plastic fragment	4	2.4		plastic	soft plastic				yes
180	81	81_4	plastic fragment	plastic fragment	1.7	1.4		plastic	soft plastic				yes
181	81	81_5	nylon rope	nylon rope	6	1.4		plastic	plastic				yes
182	201	201_1	plank	plank	61	7.8	2.2	wood	wood	metal		with spikes	yes
183	201	201_2	plank	plank	21.1	9.7	4.8	wood	wood	metal		with spikes	yes
184	201	201_3	lipstick	lipstick	5.6	1.8		plastic	hard plastic				yes
185	201	201_4	nylon rope	nylon rope	25	0.4		plastic	medium plastic				yes
186	201	201_5	pencil	pencil	6	0.6		wood	wood				yes
187	201	201_6	plastic netting	plastic netting	19.3	6.1		plastic	medium plastic			net	yes
188	201	201_7	tarpaulin fragment	tarpaulin	7	7		plastic	medium plastic			scaffold cover	yes
189	201	201_8	plastic fragment	plastic fragment	11.8	0.3		plastic	medium plastic				yes
190	201	201_9	plastic fragment	plastic fragment	18.6	0.3		plastic	medium plastic				yes
191	201	201_10	plastic fragment	plastic fragment	19.3	0.3		plastic	medium plastic				yes
192	201	201_11	glass fragment	glass fragment	3.6	1.9		glass	glass				yes
193	201	201_12	glass fragment	glass fragment	3.1	1.3		glass	glass				yes
194	201	201_13	glass fragment	glass fragment	4	3.4		glass	glass				yes
195	201	201_14	q-tip	q-tip	7.3	0.3		plastic	medium plastic				yes
196	201	201_15	q-tip	q-tip	7.1	0.3		plastic	medium plastic				yes
197	201	201_16	q-tip	q-tip	7.2	0.3		plastic	medium plastic				yes
198	201	201_17	q-tip	q-tip	7.2	0.3		plastic	medium plastic				yes
199	201	201_18	q-tip	q-tip	7.2	0.3		plastic	medium plastic				yes
200	201	201_19	q-tip	q-tip	7.2	0.3		plastic	medium plastic				yes
201	201	201_20	q-tip	q-tip	7.3	0.3		plastic	medium plastic				yes
202	201	201_21	q-tip	q-tip	7.3	0.3		plastic	medium plastic				yes
203	201	201_22	q-tip	q-tip	7.1	0.3		plastic	medium plastic				yes
204	201	201_23	q-tip	q-tip	7	0.3		plastic	medium plastic				yes
205	201	201_24	plastic fragment	plastic fragment	2.5	2.5	0.3	plastic	medium plastic				yes
206	201	201_25	plastic fragment	plastic fragment	2.5	2.5	0.3	plastic	medium plastic				yes
207	201	201_26	plastic fragment	plastic fragment	2.5	2.5	0.3	plastic	medium plastic				yes
208	201	201_27	plastic fragment	plastic fragment	2.5	2.5	0.3	plastic	medium plastic				yes
209	201	201_28	plastic bag clip	plastic clip	5.8	1.4		plastic	hard plastic				yes
210	201	201_29	bottle cap	bottle cap	2.5	2.5	1.4	plastic	hard plastic				yes
211	201	201_30	flosshead	floss head	1.8	2.4		plastic	hard plastic				yes
212	201	201_31	snus box	snuff box	7	3.6		plastic	medium plastic			top	yes
213	201	201_32	plastic nail	plastic fragment	3.5	3.5	2.7	plastic	hard plastic				yes
214	201	201_33	bottle cap	bottle cap	9.2	0.5		plastic	medium plastic				yes
215	201	201_34	bottle cap	bottle cap	3.9	0.6		plastic	medium plastic				yes
216	201	201_35	bottle cap	bottle cap	14.2	0.5		plastic	medium plastic				yes
217	201	201_36	plastic fragment	plastic fragment	10	4.5		plastic	medium plastic				yes
218	201	201_37	plastic fragment	plastic fragment	3.5	4.3		plastic	medium plastic				yes
219	201	201_38	styrofoam box	styrofoam	9.9	3.6	4.5	plastic	styrofoam			take away box	yes
220	201	201_39	plastic bag	plastic bag	15.5	8.6		plastic	soft plastic			shoe bag	yes
221	201	201_40	plastic fragment	plastic fragment	7.1	5.4		plastic	hard plastic				yes
222	201	201_41	nylon rope	nylon rope	12.5	0.5		plastic	medium plastic				yes
223	201	201_42	plastic fragment	plastic fragment	5	1.1		plastic	medium plastic				yes
224	201	201_43	plastic fragment	plastic fragment	8.9	6.5		plastic	medium plastic				yes
225	201	201_44	plastic fragment	plastic fragment	9.5	1.6		plastic	soft plastic				yes
226	201	201_45	plastic fragment	plastic fragment	3.5	2.4		plastic	medium plastic				yes
227	201	201_46	plastic fragment	plastic fragment	3	1		plastic	medium plastic				yes
228	201	201_47	plastic fragment	plastic fragment	3.5	0.9		plastic	medium plastic				yes
229	201	201_48	plastic fragment	plastic fragment	5.7	1.3		plastic	medium plastic				yes
230	201	201_49	plastic fragment	plastic fragment	2.8	1.3		plastic	hard plastic				yes
231	201	201_50	plastic fragment	plastic fragment	3	1.3		plastic	medium plastic				yes
232	201	201_51	paint fragment	paint fragment	13.4	7.3		paint	paint				yes
233	201	201_52	plastic fragment	plastic fragment	1.1	0.8		plastic	medium plastic				yes
234	201	201_53	bottle cap	bottle cap	1.1	0.8		plastic	medium plastic				yes
235	201	201_54	plastic fragment	plastic fragment	5	3		plastic	soft plastic				yes
236	201	201_55	plastic fragment	plastic fragment	2.1	1.2		plastic	medium plastic				yes
237	201	201_56	plastic fragment	plastic fragment	1.9	2.9		plastic	hard plastic				yes
238	201	201_57	plastic bag	plastic bag	13.1	13		plastic	soft plastic				yes
239	201	201_58	plastic label	plastic label	3.2	4		plastic	soft plastic			sticker	yes
240	201	201_59	plastic fragment	plastic fragment	4.8	3.5		plastic	hard plastic				yes
241	201	201_60	plastic fragment	plastic fragment	3.9	2.6		plastic	soft plastic				yes
242	201	201_61	plastic fragment	plastic fragment	5.4	0.3		plastic	medium plastic				yes
243	201	201_62	plastic fragment	plastic fragment	1	0.8		plastic	hard plastic				yes
244	201	201_63	plastic fragment	plastic fragment	0.7	0.6		plastic	hard plastic				yes
245	201	201_64	plastic fragment	plastic fragment	0.8	0.6		plastic	hard plastic				yes
246	201	201_65	nylon rope	nylon rope	24.4	0.1		plastic	soft plastic				yes
247	201	201_66	plastic bag	plastic bag	10.9	15		plastic	soft plastic				yes
248	201	201_67	plastic fragment	plastic fragment	1.6	1		plastic	soft plastic				yes
249	201	201_68	plastic bag	plastic bag	27.8	20.5		plastic	soft plastic				yes
250	201	201_69	wet wipe	wet wipe	25.5	14		plastic	polyester				yes
251	201	201_70	wet wipe	wet wipe	29	14		plastic	polyester				yes
252	201	201_71	styrofoam	styrofoam	3.9	1.8		plastic	styrofoam			take away box	yes
253	201	201_72	styrofoam	styrofoam	2	1		plastic	styrofoam				yes
254	201	201_73	styrofoam	styrofoam	2.2	1.3		plastic	styrofoam				yes
255	201	201_74	styrofoam	styrofoam	1.2	0.7		plastic	styrofoam				yes
256	201	201_75	styrofoam	styrofoam	0.6	0.5		plastic	styrofoam				yes
257	201	201_76	styrofoam	styrofoam	2.4	1.2		plastic	styrofoam				yes
258	201	201_77	styrofoam	styrofoam	2	0.7		plastic	styrofoam				yes
259	201	201_78	styrofoam	styrofoam	3	2.7		plastic	styrofoam				yes
260	201	201_79	styrofoam	styrofoam	3.3	2.2		plastic	styrofoam				yes
261	201	201_80	styrofoam	styrofoam	3.6	2		plastic	styrofoam				yes
262	201	201_81	styrofoam	styrofoam	1.5	1.3		plastic	styrofoam				yes
263	201	201_82	styrofoam	styrofoam	2.4	2.5		plastic	styrofoam				yes
264	201	201_83	styrofoam	styrofoam	1.8	1.2		plastic	styrofoam				yes
265	201	201_84	styrofoam	styrofoam	2.1	1.3		plastic	styrofoam				yes
266	201	201_85	styrofoam	styrofoam	2.8	1		plastic	styrofoam				yes
267	201	201_86	styrofoam	styrofoam	1.8	0.8		plastic	styrofoam				yes
268	201	201_87	styrofoam	styrofoam	2.2	1		plastic	styrofoam				yes
269	201	201_88	styrofoam	styrofoam	1.3	1.1		plastic	styrofoam				yes
270	201	201_89	styrofoam	styrofoam	2.1	1.3		plastic	styrofoam				yes
271	201	201_90	styrofoam	styrofoam	1.5	1		plastic	styrofoam				yes
272	201	201_91	styrofoam	styrofoam	2.1	0.8		plastic	styrofoam				yes
273	201	201_92	styrofoam	styrofoam	1.1	0.7		plastic	styrofoam				yes
274	201	201_93	styrofoam	styrofoam	1.2	0.9		plastic	styrofoam				yes
275	201	201_94	styrofoam	styrofoam	2.5	1.3		plastic	styrofoam				yes
276	201	201_95	styrofoam	styrofoam	1.8	1.5		plastic	styrofoam				yes
277	201	201_96	styrofoam	styrofoam	1.3	0.8		plastic	styrofoam				yes
278	201	201_97	styrofoam	styrofoam	1.6	1		plastic	styrofoam				yes
279	201	201_98	styrofoam	styrofoam	1.4	1		plastic	styrofoam				yes
280	201	201_99	styrofoam	styrofoam	1.3	1.3		plastic	styrofoam				yes
281	201	201_100	styrofoam	styrofoam	1.4	0.8		plastic	styrofoam				yes
282	201	201_101	styrofoam	styrofoam	2	1.1		plastic	styrofoam				yes
283	201	201_102	styrofoam	styrofoam	1.2	1		plastic	styrofoam				yes
284	201	201_103	styrofoam	styrofoam	0.9	0.5		plastic	styrofoam				yes
285	201	201_104	styrofoam	styrofoam	0.9	0.5		plastic	styrofoam				yes
286	201	201_105	styrofoam	styrofoam	1.2	0.5		plastic	styrofoam				yes
287	201	201_106	styrofoam	styrofoam	0.5	1.4		plastic	styrofoam				yes
288	201	201_107	styrofoam	styrofoam	0.7	0.5		plastic	styrofoam				yes
289	201	201_108	styrofoam	styrofoam	1.5	0.8		plastic	styrofoam				yes
290	201	201_109	styrofoam	styrofoam	1.1	0.7		plastic	styrofoam				yes
291	201	201_110	styrofoam	styrofoam	1.1	0.8		plastic	styrofoam				yes
292	201	201_111	styrofoam	styrofoam	1.2	1.7		plastic	styrofoam				yes
293	201	201_112	styrofoam	styrofoam	1.8	1		plastic	styrofoam				yes
294	201	201_113	styrofoam	styrofoam	1.5	1.1		plastic	styrofoam				yes
295	201	201_114	styrofoam	styrofoam	1.2	0.9		plastic	styrofoam				yes
296	201	201_115	styrofoam	styrofoam	0.9	0.6		plastic	styrofoam				yes
297	201	201_116	styrofoam	styrofoam	1.9	1		plastic	styrofoam				yes
298	201	201_117	styrofoam	styrofoam	1.3	1.3		plastic	styrofoam				yes
299	201	201_118	styrofoam	styrofoam	1.1	0.6		plastic	styrofoam				yes
300	201	201_119	styrofoam	styrofoam	1.6	1		plastic	styrofoam				yes
301	201	201_120	styrofoam	styrofoam	1.9	0.8		plastic	styrofoam				yes
302	201	201_121	styrofoam	styrofoam	1	1.3		plastic	styrofoam				yes
303	201	201_122	styrofoam	styrofoam	1.2	0.8		plastic	styrofoam				yes
304	201	201_123	styrofoam	styrofoam	1	0.9		plastic	styrofoam				yes
305	201	201_124	styrofoam	styrofoam	1	1.6		plastic	styrofoam				yes
306	201	201_125	styrofoam	styrofoam	1.1	0.9		plastic	styrofoam				yes
307	201	201_126	styrofoam	styrofoam	0.8	0.5		plastic	styrofoam				yes
308	201	201_127	styrofoam	styrofoam	1	0.3		plastic	styrofoam				yes
309	201	201_128	styrofoam	styrofoam	0.8	0.6		plastic	styrofoam				yes
310	201	201_129	styrofoam	styrofoam	1	0.5		plastic	styrofoam				yes
311	201	201_130	styrofoam	styrofoam	0.9	0.6		plastic	styrofoam				yes
312	201	201_131	styrofoam	styrofoam	1	0.8		plastic	styrofoam				yes
313	201	201_132	styrofoam	styrofoam	1	1		plastic	styrofoam				yes
314	201	201_133	styrofoam	styrofoam	1.3	0.6		plastic	styrofoam				yes
315	201	201_134	styrofoam	styrofoam	1.3	0.7		plastic	styrofoam				yes
316	201	201_135	styrofoam	styrofoam	1	0.6		plastic	styrofoam				yes
317	201	201_136	styrofoam	styrofoam	0.7	1.2		plastic	styrofoam				yes
318	201	201_137	styrofoam	styrofoam	0.8	0.8		plastic	styrofoam				yes
319	201	201_138	styrofoam	styrofoam	1.7	0.8		plastic	styrofoam				yes
320	201	201_139	styrofoam	styrofoam	0.8	1		plastic	styrofoam				yes
321	201	201_140	styrofoam	styrofoam	1.5	0.5		plastic	styrofoam				yes
322	201	201_141	styrofoam	styrofoam	0.8	0.5		plastic	styrofoam				yes
323	201	201_142	styrofoam	styrofoam	0.6	0.5		plastic	styrofoam				yes
324	201	201_143	styrofoam	styrofoam	1.3	1		plastic	styrofoam				yes
325	201	201_144	styrofoam	styrofoam	1	0.8		plastic	styrofoam				yes
326	201	201_145	styrofoam	styrofoam	0.8	0.5		plastic	styrofoam				yes
327	201	201_146	styrofoam	styrofoam	0.6	0.8		plastic	styrofoam				yes
328	201	201_147	styrofoam	styrofoam	0.9	0.5		plastic	styrofoam				yes
329	201	201_148	styrofoam	styrofoam	0.6	0.5		plastic	styrofoam				yes
330	201	201_149	styrofoam	styrofoam	0.6	0.4		plastic	styrofoam				yes
331	201	201_150	styrofoam	styrofoam	0.9	0.4		plastic	styrofoam				yes
332	201	201_151	styrofoam	styrofoam	0.5	0.3		plastic	styrofoam				yes
333	201	201_152	styrofoam	styrofoam	0.8	0.3		plastic	styrofoam				yes
334	201	201_153	styrofoam	styrofoam	0.5	0.4		plastic	styrofoam				yes
335	201	201_154	styrofoam	styrofoam	0.5	0.3		plastic	styrofoam				yes
336	201	201_155	styrofoam	styrofoam	0.6	0.4		plastic	styrofoam				yes
337	201	201_156	styrofoam	styrofoam	0.5	0.3		plastic	styrofoam				yes
338	201	201_157	styrofoam	styrofoam	0.2	0.2		plastic	styrofoam				yes
339	201	201_158	brick	brick	12	10.5	6.5	clay	clay				no
340	211	211_1	drink can	drink can	16	6.5	6.5	metal	aluminum			beer can 'tyskie'	yes
341	211	211_2	drink can	drink can	16.5	6.5	6.5	metal	aluminum			beer can 'tuborg'	yes
342	211	211_3	tabaco package	tobacco box	19.5	13		plastic	medium plastic			tigra brand	yes
343	211	211_4	plastic bag	plastic bag	32	27		plastic	soft plastic			h&m	yes
344	211	211_5	food wrapper	food wrapper	8	4		plastic	medium plastic			strats chocolate	yes
345	211	211_6	plastic bag	plastic bag	23	28		plastic	soft plastic				yes
346	211	211_7	food wrapper	food wrapper	20	31		plastic	soft plastic			chips 'maarud'	yes
347	211	211_8	wet wipe	wet wipe	14	3		plastic	polyester				yes
348	211	211_9	wet wipe	wet wipe	17.4	13.4		plastic	polyester				yes
349	211	211_10	wet wipe	wet wipe	22	14		plastic	polyester				yes
350	211	211_11	wet wipe	wet wipe	22	14		plastic	polyester				yes
351	211	211_12	plastic bag	plastic bag	40	40		plastic	soft plastic			rema1000	yes
352	211	211_13	plastic glove	rubber glove	11	9.5	0.5	plastic	soft plastic				yes
353	211	211_14	plastic fragment	plastic fragment	10.1	11.5		plastic	soft plastic				yes
354	211	211_15	plastic fragment	plastic fragment	4.8	1.4		plastic	soft plastic				yes
355	211	211_16	plastic fragment	plastic fragment	16.1	7.5		plastic	soft plastic				yes
356	211	211_17	plastic fragment	plastic fragment	16.5	6		plastic	soft plastic				yes
357	211	211_18	plastic bag	plastic bag	26	16		plastic	soft plastic				yes
358	211	211_19	plastic sheet	plastic fragment	32	18.5		plastic	medium plastic				yes
359	211	211_20	plastic fragment	plastic fragment	16.5	6		plastic	soft plastic				yes
360	211	211_21	wet wipe	wet wipe	22	14		plastic	polyester				yes
361	211	211_22	plastic fragment	plastic fragment	18.7	9		plastic	soft plastic				yes
362	211	211_23	packaging plastic	plastic packaging	35	13		plastic	soft plastic			packaging for paper cups	yes
363	211	211_24	plastic bag	plastic bag	44	20		plastic	soft plastic				yes
364	211	211_25	packaging plastic	plastic packaging	17.5	22.5		plastic	soft plastic				yes
365	211	211_26	food wrapper	food wrapper	27.5	7.4		plastic	medium plastic			taco packaging	yes
366	211	211_27	plastic fragment	plastic fragment	10.4	10.4		plastic	soft plastic				yes
367	211	211_28	plastic bag	plastic bag	45	18.5		plastic	soft plastic				yes
368	211	211_29	plastic fragment	plastic fragment	9	3.5		plastic	soft plastic				yes
369	211	211_30	bottle cap	bottle cap	1.8	3		plastic	hard plastic			coca cola	yes
370	211	211_31	plastic bottle	plastic bottle	6.5	9		plastic	hard plastic			bottom part cut	yes
371	235	235_1	plastic jerry can	jerry can	18.5	12.5	24	plastic	medium plastic				yes
372	235	235_2	plastic jerry can	jerry can	18.5	12	23.5	plastic	medium plastic				yes
373	235	235_3	plastic jerry can	jerry can	18	12.5	18	plastic	medium plastic				yes
374	235	235_4	plastic ball	plastic ball	19	19	19	plastic	medium plastic				yes
375	235	235_5	sitting pad	sitting pad	31	36	0.5	plastic	foam rubber				yes
376	235	235_6	plastic bottle	plastic bottle	8.5	8.5	25	plastic	medium plastic				yes
377	235	235_7	plastic bottle	plastic bottle	6.5	6.5	20	plastic	medium plastic				yes
378	235	235_8	plastic bottle	plastic bottle	6.3	6.3	20	plastic	medium plastic				yes
379	235	235_9	plastic bottle	plastic bottle	8.6	4.6	19.5	plastic	medium plastic			liqour bottle	yes
380	235	235_10	plastic bottle	plastic bottle	6	6	22.7	plastic	medium plastic			coca cola zero	yes
381	235	235_11	plastic bottle	plastic bottle	6	6	22.5	plastic	medium plastic			solo	yes
382	235	235_12	plastic bottle	plastic bottle	6	6	23	plastic	medium plastic			villa	yes
383	235	235_13	plastic bottle	plastic bottle	6	6	23	plastic	medium plastic			solo	yes
384	235	235_14	plastic bottle	plastic bottle	5.5	7.5	22.5	plastic	medium plastic			coca cola	yes
385	235	235_15	plastic bottle	plastic bottle	6	6	23	plastic	medium plastic			pepsi max	yes
386	235	235_16	plastic bottle	plastic bottle	9	10	33	plastic	medium plastic				yes
387	235	235_17	plastic bottle	plastic bottle	10	9	32.5	plastic	medium plastic				yes
388	235	235_18	plastic bottle	plastic bottle	6	6	23	plastic	medium plastic			pepsi max	yes
389	235	235_19	plastic bottle	plastic bottle	8	9.5	32	plastic	medium plastic				yes
390	235	235_20	plastic bottle	plastic bottle	6	6	23	plastic	medium plastic			coca cola	yes
391	235	235_21	plastic bottle	plastic bottle	8.5	9.5	32.5	plastic	medium plastic				yes
392	235	235_22	plastic bottle	plastic bottle	6	6	23.5	plastic	medium plastic				yes
393	235	235_23	plastic bottle	plastic bottle	6	6	23	plastic	medium plastic				yes
394	235	235_24	plastic bottle	plastic bottle	6	6	23	plastic	medium plastic			pepsi twist	yes
395	235	235_25	plastic bottle	plastic bottle	3.5	6.5	14.6	plastic	medium plastic			liqour bottle	yes
396	235	235_26	plastic bottle	plastic bottle	5.5	7.5	22.5	plastic	medium plastic			coca cola	yes
397	235	235_27	drink can	drink can	6.5	6.5	16	metal	aluminum			seidel beer	yes
398	235	235_28	foam rubber isolation	foam rubber fragment	80	2.5	2.5	plastic	foam rubber				yes
399	235	235_29	snus box	snuff box	7	7	2.5	plastic	medium plastic			skruf	yes
400	235	235_30	food wrapper	food wrapper	9.5	9.5	5.5	plastic	medium plastic			fjordland bygglunsj	yes
401	235	235_31	food wrapper	food wrapper	22	12		plastic	soft plastic	aluminum foil		maarud	yes
402	235	235_32	shoe sole	shoe sole	28	10		metal	aluminum foil	foam rubber	fabric		yes
403	235	235_33	food wrapper	food wrapper	15.5	11.5		plastic	soft plastic			haribo peach	yes
404	235	235_34	food wrapper	food wrapper	15	9.5		plastic	soft plastic				yes
405	235	235_35	food wrapper	food wrapper	5.2	5.1	6.3	plastic	medium plastic			extra gum	yes
406	235	235_36	plastic pipe	plastic pipe	9.4	5	5	plastic	hard plastic				yes
407	235	235_37	plastic cup	plastic cup	10	7.5	7.5	plastic	medium plastic			light cream	yes
408	235	235_38	metal fragment	metal scrap	35	1.5	8	metal	metal				yes
409	235	235_39	drink can	drink can	4.5	4.5	5.5	metal	metal				yes
410	235	235_40	food wrapper	food wrapper	18.5	9	9.5	plastic	medium plastic				yes
411	235	235_41	plastic bottle	plastic bottle	4.8	4.8	13	plastic	medium plastic				yes
412	235	235_42	plastic fragment	plastic fragment	12	9	1.5	plastic	medium plastic				yes
413	235	235_43	food wrapper	food wrapper	20	15		plastic	soft plastic				yes
414	235	235_44	plastic bag	plastic bag	30	25		plastic	soft plastic				yes
415	235	235_45	lighter	lighter	7	3	1.4	plastic	hard plastic				yes
416	235	235_46	plastic fragment	plastic fragment	7	7	3	plastic	medium plastic				yes
417	235	235_47	plastic label	plastic label	11	4.8		plastic	soft plastic			sticker	yes
418	235	235_48	food wrapper	food wrapper	21	6		plastic	soft plastic				yes
419	235	235_49	plastic bag	plastic bag	23	15.5		plastic	soft plastic			straw bag	yes
420	235	235_50	plastic bag	plastic bag	78	35		plastic	soft plastic			straw bag	yes
421	235	235_51	plastic bag	plastic bag	50	46		plastic	soft plastic			coop	yes
422	235	235_52	plastic bag	plastic bag	41	37		plastic	soft plastic				yes
423	235	235_53	styrofoam	styrofoam	31	14.6	4.5	plastic	styrofoam				yes
424	235	235_54	styrofoam	styrofoam	3.5	3		plastic	styrofoam				yes
425	235	235_55	styrofoam	styrofoam	16.5	15.5	5.5	plastic	styrofoam				yes
426	235	235_56	styrofoam	styrofoam	15.5	9.5	6	plastic	styrofoam				yes
427	235	235_57	styrofoam	styrofoam	29	14	1.7	plastic	styrofoam				yes
428	235	235_58	styrofoam	styrofoam	10.3	7.6	1.4	plastic	styrofoam				yes
429	235	235_59	styrofoam	styrofoam	7.3	4.8	1.6	plastic	styrofoam				yes
430	235	235_60	styrofoam	styrofoam	16.2	12.2	1.7	plastic	styrofoam				yes
431	235	235_61	styrofoam	styrofoam	7.2	4.1	1.4	plastic	styrofoam				yes
432	235	235_62	styrofoam	styrofoam	7.1	5.6	1.5	plastic	styrofoam				yes
433	235	235_63	styrofoam	styrofoam	6.5	5.3	2	plastic	styrofoam				yes
434	235	235_64	styrofoam	styrofoam	4	3.2	1.8	plastic	styrofoam				yes
435	235	235_65	styrofoam	styrofoam	10.8	4.2	1	plastic	styrofoam				yes
436	235	235_66	styrofoam	styrofoam	7.8	5.8	1.2	plastic	styrofoam				yes
437	235	235_67	styrofoam	styrofoam	10.1	6.7	1.1	plastic	styrofoam				yes
438	235	235_68	styrofoam	styrofoam	10.8	4.6	1.5	plastic	styrofoam				yes
439	235	235_69	styrofoam	styrofoam	16.5	8.4	2	plastic	styrofoam				yes
440	235	235_70	styrofoam	styrofoam	1.5	1.2		plastic	styrofoam				yes
441	235	235_71	styrofoam	styrofoam	10	10.4		plastic	styrofoam				yes
442	235	235_72	styrofoam	styrofoam	6.2	10.1		plastic	styrofoam				yes
443	235	235_73	styrofoam	styrofoam	18.5	3.8		plastic	styrofoam				yes
444	235	235_74	styrofoam	styrofoam	10	4.6		plastic	styrofoam				yes
445	235	235_75	styrofoam	styrofoam	10.9	2.6		plastic	styrofoam				yes
446	235	235_76	styrofoam	styrofoam	9.2	4.4		plastic	styrofoam				yes
447	235	235_77	styrofoam	styrofoam	9.6	5.4		plastic	styrofoam				yes
448	235	235_78	styrofoam	styrofoam	5.5	5.9		plastic	styrofoam				yes
449	235	235_79	styrofoam	styrofoam	4.2	3.8		plastic	styrofoam				yes
450	235	235_80	styrofoam	styrofoam	5	3		plastic	styrofoam				yes
451	235	235_81	styrofoam	styrofoam	2.4	1.4		plastic	styrofoam				yes
452	235	235_82	styrofoam	styrofoam	3.2	1.9		plastic	styrofoam				yes
453	235	235_83	styrofoam	styrofoam	4.5	2.6		plastic	styrofoam				yes
454	235	235_84	styrofoam	styrofoam	1.7	1.1		plastic	styrofoam				yes
455	235	235_85	styrofoam	styrofoam	5.2	4.1		plastic	styrofoam				yes
456	235	235_86	styrofoam	styrofoam	1.5	1		plastic	styrofoam				yes
457	235	235_87	floating jetty	floating jetty	300	60	20	wood	wood				no
458	203	203_1	plastic straw	plastic straw	20.5	0.5	0.5	plastic	medium plastic			red stripe on it	yes
459	203	203_2	food wrapper	food wrapper	16.5	7.5	0.1	plastic	soft plastic			nidar stratos chocolate bar	yes
460	203	203_3	plastic bag	plastic bag	27	16	4	plastic	soft plastic			bag for organic trash	yes
461	203	203_4	plastic bag	plastic bag	34	24.5	0.2	plastic	soft plastic			mesterbaker raisin bread bag	yes
462	100	100_1	plastic bag	plastic bag	23	3	0.1	plastic	soft plastic				yes
463	100	100_2	plastic bag	plastic bag	20	9	0.1	plastic	soft plastic				yes
464	100	100_3	plastic bag	plastic bag	31	11	0.1	plastic	soft plastic				yes
465	100	100_4	plastic fragment	plastic fragment	10	7	0.1	plastic	soft plastic				yes
466	100	100_5	plastic bag	plastic bag	21.5	10	0.1	plastic	soft plastic				yes
467	100	100_6	plastic fragment	plastic fragment	186	129	0.1	plastic	soft plastic				yes
468	183	183_1	plastic bag	plastic bag	56	42	0.1	plastic	soft plastic				yes
469	183	183_2	plastic bag	plastic bag	43	17.5	0.1	plastic	soft plastic				yes
470	183	183_3	plastic bag	plastic bag	22	5	0.1	plastic	soft plastic				yes
471	183	183_4	plastic bag	plastic bag	28.5	8	0.1	plastic	soft plastic				yes
472	183	183_5	plastic bag	plastic bag	33	18	0.1	plastic	soft plastic				yes
473	183	183_6	food wrapper	food wrapper	21	8.5	0.1	plastic	soft plastic			diplom is royal pistasj ice cream	yes
474	183	183_7	plastic fragment	plastic fragment	41	7	0.1	plastic	soft plastic				yes
475	183	183_8	plastic fragment	plastic fragment	5.5	2.5	0.1	plastic	soft plastic				yes
476	183	183_9	plastic fragment	plastic fragment	2	1.5	0.1	plastic	soft plastic				yes
477	183	183_10	food wrapper	food wrapper	11.5	15.5	0.1	plastic	soft plastic			haribo licorice	yes
478	183	183_11	food wrapper	food wrapper	10	9.3	0.1	plastic	soft plastic			nidar halslinger	yes
479	183	183_12	nylon rope	nylon rope	169	0.1	0.1	plastic	medium plastic				yes
480	183	183_13	aluminum foil	aluminum foil	27	22	0.1	metal	aluminum				yes
481	183	183_14	styrofoam	styrofoam	6	4.6	1	plastic	styrofoam				yes
482	183	183_15	styrofoam	styrofoam	5.5	5	2.4	plastic	styrofoam				yes
483	183	183_16	flower pot	flower pot	122	122	3.5	plastic	hard plastic				yes
484	1	1_1	plastic fragment	plastic fragment	119	34	0.1	plastic	soft plastic				yes
485	1	1_2	plastic fragment	plastic fragment	5	6	0.1	plastic	soft plastic				yes
486	1	1_3	plastic fragment	plastic fragment	9	7	0.1	plastic	soft plastic				yes
487	1	1_4	plastic fragment	plastic fragment	8	7	0.1	plastic	soft plastic				yes
488	1	1_5	plastic fragment	plastic fragment	2.5	3.5	0.1	plastic	soft plastic				yes
489	1	1_6	plastic fragment	plastic fragment	14	7	0.1	plastic	soft plastic				yes
490	1	1_7	plastic fragment	plastic fragment	7.5	3	0.1	plastic	soft plastic				yes
491	144	144_1	food wrapper	food wrapper	18	13	0.1	plastic	soft plastic			mondelez lu toc sweet chili crackers	yes
492	144	144_2	food wrapper	food wrapper	15	13	0.1	plastic	soft plastic			aunt mabels chocolate muffin	yes
493	144	144_3	plastic fragment	plastic fragment	8	7	0.1	plastic	soft plastic				yes
494	144	144_4	plastic fragment	plastic fragment	3	0.5	0.1	plastic	soft plastic				yes
495	144	144_5	plastic fragment	plastic fragment	12	1	0.1	plastic	soft plastic				yes
496	144	144_6	plastic fragment	plastic fragment	6	3	0.1	plastic	soft plastic				yes
497	144	144_7	plastic fragment	plastic fragment	3.5	2	0.1	plastic	soft plastic				yes
498	144	144_8	food wrapper	food wrapper	6.5	3.5	0.1	plastic	soft plastic			fazer dumle	yes
499	128	128_1	tie wrap	tie wrap	32	0.75	0.5	plastic	medium plastic				yes
500	128	128_2	cigarette filter	cigarette filter	2	1	0.25	plastic	cellulose acetate				yes
501	128	128_3	cigarette filter	cigarette filter	2	1	0.25	plastic	cellulose acetate				yes
502	128	128_4	food wrapper	food wrapper	10.3	6		metal	aluminum foil	paper		ice cream	yes
503	128	128_5	edger string	edger string	23.1		0.03	plastic	medium plastic				yes
504	128	128_6	bag with silica	silica bag	3.8	3	0.5	plastic	soft plastic	silica			yes
505	128	128_7	clay pigeon	clay pigeon	1.8	1.2	0.6	other composite	petroleum pitch	limestone			yes
506	128	128_8	clay pigeon	clay pigeon	0.4	0.5	0.3	other composite	petroleum pitch	limestone			yes
507	128	128_9	clay pigeon	clay pigeon	3	1.7	0.7	other composite	petroleum pitch	limestone			yes
508	128	128_10	clay pigeon	clay pigeon	1.8	1.3	0.5	other composite	petroleum pitch	limestone			yes
509	128	128_11	clay pigeon	clay pigeon	1.6	0.65	0.3	other composite	petroleum pitch	limestone			yes
510	234	234_1	plastic bottle	plastic bottle	19.9	8.4	4.5	plastic	medium plastic	aluminum		vodka	yes
511	234	234_2	spray can	spray can	22	6.6	6.6	metal	metal	hard plastic		care tire filler	yes
512	234	234_3	aluminum foil	aluminum foil	11.7	9.5		metal	aluminum foil				yes
513	234	234_4	plastic label	plastic label	10.9	9.3		plastic	soft plastic			washer fluid label	yes
514	234	234_5	plastic label	plastic label	9.3	4.5		plastic	soft plastic			washer fluid label	yes
515	234	234_6	styrofoam box	styrofoam	6.7	3.7		plastic	styrofoam			take away box	yes
516	234	234_7	styrofoam box	styrofoam	5.9	4.8		plastic	styrofoam			take away box	yes
517	234	234_8	styrofoam	styrofoam	12	4.6	4.4	plastic	styrofoam				yes
518	234	234_9	food wrapper	food wrapper	5.9	9.2		plastic	soft plastic			candy	yes
519	234	234_10	plastic fragment	plastic fragment	5	1.7		plastic	medium plastic				yes
520	234	234_11	plastic fragment	plastic fragment	14.8	6		plastic	medium plastic				yes
521	234	234_12	plastic bag	plastic bag	15.9	15		plastic	soft plastic				yes
522	234	234_13	plastic bag	plastic bag	13.3	13.2		plastic	soft plastic				yes
523	234	234_14	plastic bag	plastic bag	16.2	9.4		plastic	soft plastic				yes
524	234	234_15	plastic bag	plastic bag	43.7	13.7		plastic	soft plastic				yes
525	234	234_16	plastic bag	plastic bag	56.7	14.2		plastic	soft plastic				yes
526	234	234_17	plastic fragment	plastic fragment	25.7	17.7		plastic	soft plastic			engangsgrill	yes
527	234	234_18	plastic fragment	plastic fragment	10.7	3.6		plastic	soft plastic			engangsgrill	yes
528	234	234_19	plastic fragment	plastic fragment	7.3	4.3		plastic	soft plastic			engangsgrill	yes
529	234	234_20	plastic fragment	plastic fragment	15.2	9.6		plastic	soft plastic			engangsgrill	yes
530	234	234_21	plastic fragment	plastic fragment	10.8	6.2		plastic	soft plastic			engangsgrill	yes
531	234	234_22	plastic fragment	plastic fragment	12.2	10.7		plastic	soft plastic				yes
532	234	234_23	plastic bag	plastic bag	14.2	11.1		plastic	soft plastic				yes
533	234	234_24	plastic fragment	plastic fragment	5.9	3.3		plastic	soft plastic				yes
534	234	234_25	plastic fragment	plastic fragment	3.3	1.8		plastic	soft plastic				yes
535	234	234_26	plastic fragment	plastic fragment	12.6	11.6		plastic	soft plastic				yes
536	234	234_27	plastic fragment	plastic fragment	20.6	10.3		plastic	soft plastic				yes
537	234	234_28	plastic fragment	plastic fragment	9.7	3.8		plastic	soft plastic				yes
538	122	122_1	food wrapper	food wrapper	17	7.2		plastic	soft plastic			Gilde falukorv	yes
539	122	122_2	drink carton	drink carton	10.6	6.3	4	paper	cardboard			juice box	yes
540	122	122_3	plastic straw	plastic straw	15.7		0.5	paper	medium plastic				yes
541	122	122_4	battery	battery	4.5	1.3	1	other composite	battery			AAA, biltema	yes
542	122	122_5	plastic label	plastic label	9	1.8		plastic	soft plastic			sticker	yes
543	122	122_6	plastic fragment	plastic fragment	7.5	4		plastic	soft plastic				yes
544	122	122_7	plastic fragment	plastic fragment	4.5	3		plastic	medium plastic				yes
545	122	122_8	plastic fragment	plastic fragment	7.6	4.1		plastic	soft plastic				yes
546	59	59_1	plastic fragment	plastic fragment	14.5	9.5		plastic	soft plastic			agriculture	yes
547	59	59_2	plastic fragment	plastic fragment	10	3		plastic	soft plastic			agriculture	yes
548	87	87_1	plastic box	plastic container	6.7	1.3	1.3	plastic	hard plastic			insulin container	yes
549	87	87_2	food wrapper	food wrapper	6.1	3		paper	paper	aluminum foil		extra chewing gum	yes
550	87	87_3	cigarette filter	cigarette filter	3.7	1	0.7	plastic	cellulose acetate (plastic)			lucky strike	yes
551	87	87_4	food wrapper	food wrapper	8.3	6.6		plastic	soft plastic				yes
552	236	236_1	steel wire	metal scrap	5		0.5	metal	steel				no
553	236	236_2	plastic bottle	plastic bottle	24.3	7	10.5	plastic	medium plastic			coop orange juice	yes
554	236	236_3	bottle cap	bottle cap	3.1		2	plastic	hard plastic			coca cola	yes
555	236	236_4	plastic bucket fragment	plastic fragment	6.7	17		plastic	medium plastic				yes
556	236	236_5	plastic bucket fragment	plastic fragment	4	2.6		plastic	medium plastic				yes
557	236	236_6	plastic bucket fragment	plastic fragment	13.7	11.3		plastic	medium plastic				yes
558	236	236_7	plastic bucket fragment	plastic fragment	3.4	2.5		plastic	medium plastic				yes
559	236	236_8	plastic bucket fragment	plastic fragment	3.7	3		plastic	medium plastic				yes
560	236	236_9	plastic bucket fragment	plastic fragment	5.4	4.3		plastic	medium plastic				yes
561	236	236_10	plastic bucket fragment	plastic fragment	6	5.7		plastic	medium plastic				yes
562	236	236_11	plastic bucket fragment	plastic fragment	7.8	3		plastic	medium plastic				yes
563	236	236_12	plastic bucket fragment	plastic fragment	8.3	4.6		plastic	medium plastic				yes
564	236	236_13	plastic bucket fragment	plastic fragment	7.6	5.2		plastic	medium plastic				yes
565	236	236_14	plastic bucket fragment	plastic fragment	8.7	9		plastic	medium plastic				yes
566	236	236_15	plastic bucket fragment	plastic fragment	144	12		plastic	soft plastic			agriculture	yes
567	236	236_16	plastic bottle	plastic bottle	23	6.2	6.3	plastic	medium plastic			pepsi max	yes
568	236	236_17	plastic box	plastic container	10.6	5.4	6.7	plastic	medium plastic			soft gun bullets in a plastic container	yes
569	236	236_18	food wrapper	food wrapper	25.3	7.5	0.5	paper	paper	aluminum foil		pringles	yes
570	236	236_19	food wrapper	food wrapper	7.7	0.8		plastic	medium plastic			pringles	yes
571	236	236_20	food wrapper	food wrapper	9.2	7.7		metal	aluminum foil			pringles	yes
572	236	236_21	ear phones	ear phones	1.7	2.2		plastic	hard plastic				yes
573	236	236_22	ear phones	ear phones	3	0.7	0.6	plastic	hard plastic				yes
574	236	236_23	paper box	cardboard fragment	16.3	5.7		paper	paper			super glue cardboard box	yes
575	236	236_24	styrofoam	styrofoam	10	9.3	3	plastic	styrofoam				yes
576	236	236_25	plastic bag	plastic bag	3.7	3.7		plastic	soft plastic			princess	yes
577	236	236_26	plastic bag	plastic bag	16	15.5		plastic	soft plastic			princess	yes
578	236	236_27	plastic bag	plastic bag	94.7	54.3		plastic	soft plastic			princess	yes
579	33	33_1	styrofoam	styrofoam	9.4	7.1	3.6	plastic	styrofoam				yes
580	33	33_2	styrofoam	styrofoam	3.5	2.5	2.5	plastic	styrofoam				yes
581	33	33_3	plastic	plastic fragment	80	57.6		plastic	soft plastic			agriculture	yes
582	33	33_4	plastic	plastic fragment	113.9	65		plastic	soft plastic			agriculture	yes
583	10	10_1	plastic	plastic fragment	14.7	11.9		plastic	soft plastic			rema 1000 bag	yes
584	10	10_2	plastic fragment	plastic fragment	15.4	7.3		plastic	soft plastic			rema 1000 bag	yes
585	10	10_3	plastic fragment	plastic fragment	16	7.9		plastic	soft plastic			rema 1000 bag	yes
586	10	10_4	plastic fragment	plastic fragment	21.4	13.7		plastic	soft plastic			rema 1000 bag	yes
587	10	10_5	plastic fragment	plastic fragment	8.6	5.3		plastic	soft plastic			rema 1000 bag	yes
588	10	10_6	plastic fragment	plastic fragment	10.9	9.1		plastic	soft plastic			rema 1000 bag	yes
589	10	10_7	plastic fragment	plastic fragment	8.6	4.3		plastic	soft plastic			rema 1000 bag	yes
590	10	10_8	plastic fragment	plastic fragment	8.6	7		plastic	soft plastic			rema 1000 bag	yes
591	10	10_9	plastic fragment	plastic fragment	5	3		plastic	soft plastic			rema 1000 bag	yes
592	10	10_10	plastic fragment	plastic fragment	6.3	4.2		plastic	soft plastic			rema 1000 bag	yes
593	10	10_11	plastic fragment	plastic fragment	4.6	2.7		plastic	soft plastic			rema 1000 bag	yes
594	10	10_12	plastic fragment	plastic fragment	4.3	2.7		plastic	soft plastic			rema 1000 bag	yes
595	10	10_13	plastic fragment	plastic fragment	3	3.6		plastic	soft plastic			rema 1000 bag	yes
596	10	10_14	plastic fragment	plastic fragment	4.4	2.3		plastic	soft plastic			rema 1000 bag	yes
597	10	10_15	plastic fragment	plastic fragment	3.3	1.2		plastic	soft plastic			rema 1000 bag	yes
598	10	10_16	plastic fragment	plastic fragment	2.5	2		plastic	soft plastic			rema 1000 bag	yes
599	10	10_17	plastic fragment	plastic fragment	2.7	1.9		plastic	soft plastic			rema 1000 bag	yes
600	10	10_18	plastic fragment	plastic fragment	8.6	7.4		plastic	soft plastic			rema 1000 bag	yes
601	10	10_19	plastic fragment	plastic fragment	1.5	0.7		plastic	soft plastic			rema 1000 bag	yes
602	10	10_20	plastic fragment	plastic fragment	0.7	0.5		plastic	soft plastic			rema 1000 bag	yes
603	10	10_21	plastic fragment	plastic fragment	1.2	0.3		plastic	soft plastic			rema 1000 bag	yes
604	10	10_22	plastic fragment	plastic fragment	3.5	2.7		plastic	soft plastic			rema 1000 bag	yes
605	10	10_23	plastic fragment	plastic fragment	0.7	0.3		plastic	soft plastic			rema 1000 bag	yes
606	10	10_24	plastic fragment	plastic fragment	1.9	1.5		plastic	soft plastic			rema 1000 bag	yes
607	192	192_1	drainage pipe	plastic pipe	156.5	4.8		plastic	hard plastic				yes
608	192	192_2	plastic fragment	plastic fragment	17.5	11.2		plastic	soft plastic			colour: white	yes
609	192	192_3	plastic fragment	plastic fragment	5	2.3		plastic	hard plastic			colour: blue	yes
610	192	192_4	plastic fragment	plastic fragment	15.3	13		plastic	hard plastic			Innherred Sod (food)	yes
611	192	192_5	styrofoam	styrofoam	14.5	8.5		plastic	styrofoam				yes
612	192	192_6	plastic fragment	plastic fragment	47	4.5		plastic	soft plastic			colour: white	yes
613	192	192_7	plastic bag clip	plastic clip	2	2		plastic	medium plastic			it's hollow	yes
614	192	192_8	tarpaulin	tarpaulin	164.5	47		plastic	medium plastic				yes
615	192	192_9	plastic bottle	plastic bottle		7.5	23.5	plastic	hard plastic			coca cola	yes
616	192	192_10	plastic bag	plastic bag	72	49		plastic	soft plastic				yes
617	192	192_11	plastic bag	plastic bag	26	22		plastic	soft plastic				yes
618	192	192_12	plastic bag	plastic bag	8.7	8.8		plastic	soft plastic				yes
619	192	192_13	plastic bag	plastic bag	6	7		plastic	soft plastic				yes
620	192	192_14	food wrapper	food wrapper	9	3		plastic	soft plastic			stratos chocolate paper	yes
621	192	192_15	lollypop stick	lollipop stick	8.6	0.3		plastic	medium plastic				yes
622	192	192_16	q-tip	q-tip	7	0.2		plastic	medium plastic				yes
623	192	192_17	tube	plastic pipe	4.6	6		plastic	hard plastic			slize of a tube	yes
624	192	192_18	tape	tape	23.5	5		plastic	medium plastic			duck-tape	yes
625	192	192_19	rope	nylon rope	47	1		plastic	medium plastic			nylon	yes
626	192	192_20	rope	nylon rope	40	0.5		plastic	medium plastic			nylon	yes
627	192	192_21	rope	nylon rope	29.4	0.2		plastic	medium plastic				yes
628	192	192_22	grill	grill	25	24.5		metal	metal				yes
629	192	192_23	plastic bag	plastic bag	30.2	21.6		plastic	soft plastic			micro fiber, vindow cloth	yes
630	192	192_24	plastic fragment	plastic fragment	82	36		plastic	medium plastic			colour: black	yes
631	192	192_25	tarpaulin	tarpaulin	47	23.5		plastic	medium plastic			colour: yellow	yes
632	192	192_26	plastic bag	plastic bag	51.5	23		plastic	soft plastic				yes
633	192	192_27	plastic bag	plastic bag	54.5	34		plastic	soft plastic				yes
634	192	192_28	tarpaulin	tarpaulin	118	68.5		plastic	medium plastic				yes
635	192	192_29	tape	tape	8	5		plastic	medium plastic				yes
636	192	192_30	plastic fragment	plastic fragment	14.5	8.5		plastic	soft plastic				yes
637	192	192_31	plastic fragment	plastic fragment	14	5		plastic	soft plastic				yes
638	192	192_32	plastic fragment	plastic fragment	12.5	4.5		plastic	medium plastic				yes
639	192	192_33	plastic fragment	plastic fragment	8	3		plastic	soft plastic				yes
640	192	192_34	plastic fragment	plastic fragment	5.5	4		plastic	soft plastic				yes
641	192	192_35	plastic fragment	plastic fragment	4	3.2		plastic	soft plastic				yes
642	192	192_36	plastic fragment	plastic fragment	14	1.3		plastic	soft plastic				yes
643	192	192_37	plastic fragment	plastic fragment	12	8	8	plastic	hard plastic				no
644	192	192_38	plastic fragment	plastic fragment		0.5	2.5	plastic	hard plastic			Hidden object, no length noted	no
645	192	192_39	roof tile	roof tile	20	12	1.5	clay	clay			assuming the same material as brick	no
646	130	130_1	food wrapper	food wrapper	17	6		plastic	medium plastic			Klenning lefse	yes
647	130	130_2	plastic fragment	plastic fragment	14.5	5.5		plastic	soft plastic			part of safety glasses bag	yes
648	130	130_3	plastic fragment	plastic fragment	8.5	5.5		plastic	soft plastic				yes
649	130	130_4	cloth	cloth	5	4		other composite	fabric			wet wipe??? if so polyester	yes
650	130	130_5	plastic fragment	plastic fragment	12.1	10		plastic	soft plastic				yes
651	130	130_6	plastic fragment	plastic fragment	18	8.5		plastic	soft plastic				yes
652	130	130_7	plastic bag	plastic bag	40	29.5		plastic	soft plastic				yes
653	130	130_8	chain	metal scrap	32	2		metal	metal				yes
654	220	220_1	glass bottle	glass jar		5	22.5	glass	glass			vodka orange mix	yes
655	220	220_2	glass bottle	glass jar		6	24	glass	glass				yes
656	220	220_3	glass bottle	glass jar		5.5	19	glass	glass				yes
657	220	220_4	glass bottle	glass jar		5	22.5	glass	glass				yes
658	220	220_5	glass bottle	glass jar		2.5	10	glass	glass			top-part of vine bottle	yes
659	220	220_6	plastic bag	plastic bag	16.5	13	3	plastic	soft plastic			poopbag	no
660	220	220_7	card holder	card holder	10.6	7		metal	aluminum			card holder	yes
661	220	220_8	aluminum foil	aluminum foil	5	4.5		metal	aluminum				yes
662	220	220_9	plastic bag	plastic bag	15.5	7		plastic	soft plastic			vipes	yes
663	220	220_10	food wrapper	food wrapper	11.5	7		plastic	soft plastic			kvikklunsj chocolate paper	yes
664	220	220_11	plastic fragment	plastic fragment	11	2.5		plastic	soft plastic				yes
665	220	220_12	plastic fragment	plastic fragment	18	9.5		plastic	soft plastic				yes
666	220	220_13	plastic bag	plastic bag	35	13.5		plastic	soft plastic				yes
667	220	220_14	plastic bag	plastic bag	29.5	13		plastic	medium plastic				yes
668	220	220_15	plastic bag	plastic bag	16.5	13		plastic	medium plastic				yes
669	220	220_16	pipe	plastic pipe		8	25	plastic	hard plastic			weed pipe	yes
670	220	220_17	card holder	card holder	11	7.5		plastic	hard plastic				yes
671	171	171_1	plastic bag	plastic bag	40.5	32.5		plastic	soft plastic				yes
672	171	171_2	paper fragment	paper fragment	8.5	5		paper	paper				yes
673	171	171_3	paper fragment	paper fragment	10.5	3.5		paper	paper				yes
674	171	171_4	paper fragment	paper fragment	7.7	3		paper	paper				yes
675	171	171_5	plastic fragment	plastic fragment	10.5	6		plastic	medium plastic			number sign	yes
676	171	171_6	plastic bottle	plastic bottle	17	6	5	plastic	hard plastic			energy drink	no
677	227	227_1	plastic bag	plastic bag	13.5	10.2		plastic	medium plastic			autopass, in two pieces	yes
678	227	227_2	label	cardboard fragment	15.5	9		paper	paper			hageland storhjelm	yes
679	227	227_3	plastic bottle	plastic bottle		6	22.5	plastic	hard plastic			fanta	yes
680	227	227_4	plastic bottle	plastic bottle		5.5	21.5	plastic	hard plastic			soda	yes
681	227	227_5	snus box	snuff box	2.5	7.3		plastic	hard plastic			snus box	yes
682	227	227_6	label	plastic label	21.4	5.5		plastic	soft plastic			pepsi max label	yes
683	227	227_7	tape	tape	9.7	3.5		plastic	medium plastic			duck tape	yes
684	227	227_8	plastic fragment	plastic fragment	17.5	5.5		plastic	soft plastic				yes
685	227	227_9	plastic fragment	plastic fragment	8	3		plastic	soft plastic			two pieces	yes
686	227	227_10	plastic fragment	plastic fragment	6	4.5		plastic	hard plastic				yes
687	133	133_1	plastic fragment	plastic fragment	30	10		plastic	soft plastic				yes
688	133	133_2	plastic fragment	plastic fragment	38.5	15.4		plastic	soft plastic				yes
689	133	133_3	plastic fragment	plastic fragment	68	23.3		plastic	soft plastic				yes
690	133	133_4	plastic fragment	plastic fragment	28	9.8		plastic	soft plastic				yes
691	133	133_5	plastic fragment	plastic fragment	52.4	9.5		plastic	soft plastic				yes
692	133	133_6	plastic fragment	plastic fragment	7	7		plastic	soft plastic				yes
693	133	133_7	plastic fragment	plastic fragment	23.2	16		plastic	soft plastic				yes
694	133	133_8	plastic fragment	plastic fragment	12	12		plastic	soft plastic				yes
695	133	133_9	plastic fragment	plastic fragment	8.7	3.5		plastic	soft plastic				yes
696	133	133_10	plastic fragment	plastic fragment	12.5	8.7		plastic	soft plastic				yes
697	133	133_11	plastic fragment	plastic fragment	5.5	4		plastic	soft plastic				yes
698	133	133_12	plastic fragment	plastic fragment	11.5	6		plastic	soft plastic				yes
699	133	133_13	plastic fragment	plastic fragment	6.5	3.5		plastic	soft plastic				yes
700	133	133_14	food wrapper	food wrapper	20	5.6		plastic	soft plastic			lion ice cream	yes
701	133	133_15	food wrapper	food wrapper	16	3.6		plastic	soft plastic			tyrkis pepper	yes
702	133	133_16	food wrapper	food wrapper	7.5	5		plastic	soft plastic			mekonomen caramell	yes
703	133	133_17	plastic fragment	plastic fragment	4.5	2.5		plastic	soft plastic				yes
704	133	133_18	plastic fragment	plastic fragment	6	5.4		plastic	soft plastic				yes
705	133	133_19	cigarette filter	cigarette filter	2.5	1.4		plastic	cellulose acetate (plastic)				yes
706	133	133_20	cigarette box	tocacco box	10.5	7		paper	paper	soft plastic			yes
707	133	133_21	cigarette filter	cigarette filter	2.5	1		plastic	cellulose acetate (plastic)				yes
708	133	133_22	glass fragment	glass fragment	1	0.5	0.5	glass	glass				yes
709	133	133_23	plastic fragment	plastic fragment	8.5	2		plastic	soft plastic				yes
710	133	133_24	plastic fragment	plastic fragment	4	1.5	0.9	plastic	hard plastic				yes
711	133	133_25	plastic fragment	plastic fragment	3	2	0.7	plastic	hard plastic				yes
712	133	133_26	plastic fragment	plastic fragment	3	1	0.2	plastic	hard plastic				yes
713	133	133_27	snus box	snuff box		7	2.4	plastic	medium plastic			snus box	yes
714	133	133_28	drink can	drink can	6	8		metal	metal			no hight, soda can	yes
715	133	133_29	plastic fragment	plastic fragment	2.5	3		plastic	soft plastic				yes
716	133	133_30	wet wipe	wet wipe	20	17.9		plastic	polyester				yes
717	133	133_31	aluminum foil	aluminum foil	23.5	7.3		metal	aluminum				yes
718	133	133_32	aluminum foil	aluminum foil	16.3	12.2		metal	aluminum				yes
719	133	133_33	plastic fragment	plastic fragment	49.7	27.5		plastic	soft plastic				yes
720	133	133_34	aluminum foil	aluminum foil	8.8	5.2		metal	aluminum				yes
721	133	133_35	aluminum foil	aluminum foil	8	2.5		metal	aluminum				yes
722	133	133_36	aluminum foil	aluminum foil	4.5	3		metal	aluminum				yes
723	133	133_37	plastic fragment	plastic fragment	9	2.5		plastic	soft plastic				yes
724	133	133_38	plastic fragment	plastic fragment	1.9	1.5	0.1	plastic	hard plastic				yes
725	133	133_39	drink can	drink can	3	1.5		metal	metal			fanta can	yes
726	133	133_40	plastic fragment	plastic fragment	5.6	2		plastic	soft plastic				yes
727	133	133_41	paper cup	paper cup	13.6	4.6		paper	paper			in several pieces, simply great coffe	yes
728	133	133_42	paper cup	paper cup	14	6.5		paper	paper			in several pieces, simply great coffe	yes
729	133	133_43	paper cup	paper cup	10.3	4.6		paper	paper			in several pieces, simply great coffe	yes
730	133	133_44	paper cup	paper cup	9	4		paper	paper			in several pieces, simply great coffe	yes
731	133	133_45	paper cup	paper cup	3.8	3.5		paper	paper			in several pieces, simply great coffe	yes
732	133	133_46	paper cup	paper cup	7	4.3		paper	paper			in several pieces, simply great coffe	yes
733	133	133_47	paper cup	paper cup	7	5		paper	paper			in several pieces, simply great coffe	yes
734	133	133_48	paper cup	paper cup	5	3.6		paper	paper			in several pieces, simply great coffe	yes
735	133	133_49	paper cup	paper cup	10.5	4.5		paper	paper			in several pieces, simply great coffe	yes
736	133	133_50	paper cup	paper cup	3.8	6.4		paper	paper			in several pieces, simply great coffe	yes
737	133	133_51	paper cup	paper cup	3.5	4.5		paper	paper			in several pieces, simply great coffe	yes
738	133	133_52	paper cup	paper cup	3.5	2.5		paper	paper			in several pieces, simply great coffe	yes
739	133	133_53	plastic fragment	plastic fragment	6.5	1.5		plastic	soft plastic				yes
740	50	50_1	glass fragment	glass fragment	3	3.2	0.5	glass	glass				yes
741	120	120_1	fabric	cloth	20.5	9		other composite	fabric			sock	yes
742	88	88_1	food wrapper	food wrapper	19	10		plastic	soft plastic			li-lefse	yes
743	88	88_2	plastic fragment	plastic fragment	16	6.5		plastic	medium plastic				yes
744	88	88_3	food wrapper	food wrapper	9.5	7		plastic	medium plastic			candy	yes
745	88	88_4	plastic fragment	plastic fragment	14	5.2		plastic	medium plastic				yes
746	88	88_5	plastic fragment	plastic fragment	14	3.7		plastic	medium plastic			buble plastic	yes
747	88	88_6	plastic fragment	plastic fragment	11.5	5.9		plastic	medium plastic			buble plastic	yes
748	88	88_7	food wrapper	food wrapper	15.3	12		plastic	medium plastic				yes
749	88	88_8	food wrapper	food wrapper	12.5	7.5		plastic	medium plastic				yes
750	88	88_9	plastic ball	plastic ball	16	16	16	plastic	medium plastic				yes
751	140	140_1	plastic bottle	plastic bottle	32.3	13.7	7	plastic	hard plastic				yes
752	140	140_2	plastic fragment	plastic fragment	4.2	2.2	0.3	plastic	hard plastic				yes
753	140	140_3	food wrapper	food wrapper	5.1	2.4		metal	aluminum	soft plastic		Werther's original	yes
754	140	140_4	plastic fragment	plastic fragment	5	5		plastic	soft plastic				yes
755	140	140_5	plastic fragment	plastic fragment	26.8	7.6		plastic	soft plastic				yes
756	140	140_6	plastic fragment	plastic fragment	11.1	6		plastic	soft plastic				yes
757	140	140_7	plastic fragment	plastic fragment	6	6		plastic	soft plastic				yes
758	140	140_8	food wrapper	food wrapper	13.5	9		plastic	soft plastic			Haribo	yes
759	140	140_9	food wrapper	food wrapper	9.9	8.9		plastic	soft plastic			Haribo	yes
760	140	140_10	plastic fragment	plastic fragment	5.5	5.5		plastic	soft plastic			Fanta	yes
761	140	140_11	food wrapper	food wrapper	4.4	2.5		metal	aluminum	soft plastic			yes
762	140	140_12	plastic fragment	plastic fragment	5.3	2.7		plastic	soft plastic				yes
763	140	140_13	food wrapper	food wrapper	4.8	2.1		plastic	soft plastic			Snickers	yes
764	140	140_14	food wrapper	food wrapper	6	3		metal	aluminum	soft plastic			yes
765	140	140_15	food wrapper	food wrapper	6	4		metal	aluminum	soft plastic			yes
766	140	140_16	plastic fragment	plastic fragment	8	2.2		plastic	soft plastic				yes
767	140	140_17	food wrapper	food wrapper	7	4.2		plastic	soft plastic			candy	yes
768	140	140_18	plastic fragment	plastic fragment	10.7	2.2		plastic	soft plastic				yes
769	140	140_19	plastic fragment	plastic fragment	6	4.2		plastic	soft plastic				yes
770	140	140_20	plastic fragment	plastic fragment	12.2	10.6		plastic	soft plastic				yes
771	140	140_21	plastic fragment	plastic fragment	50	29		plastic	soft plastic				yes
772	140	140_22	plastic fragment	plastic fragment	31	17		plastic	soft plastic				yes
773	140	140_23	fabric	cloth	17	4.5		other composite	fabric				yes
774	140	140_24	fabric	cloth	11.6	4.2		other composite	fabric				yes
775	140	140_25	plastic fragment	plastic fragment	4.9	1		plastic	soft plastic				yes
776	140	140_26	plastic fragment	plastic fragment	11	8		plastic	soft plastic				yes
777	140	140_27	plastic fragment	plastic fragment	7	4		plastic	soft plastic				yes
778	140	140_28	plastic fragment	plastic fragment	12	3		plastic	soft plastic				yes
779	140	140_29	plastic fragment	plastic fragment	10.5	2.5		plastic	soft plastic				yes
780	140	140_30	plastic fragment	plastic fragment	30	15		plastic	soft plastic				yes
781	140	140_31	plastic fragment	plastic fragment	20	6		plastic	soft plastic				yes
782	140	140_32	plastic fragment	plastic fragment	6	2		plastic	soft plastic				yes
783	140	140_33	plastic fragment	plastic fragment	3.5	2		plastic	soft plastic				yes
784	140	140_34	plastic fragment	plastic fragment	25	20		plastic	soft plastic				yes
785	140	140_35	plastic fragment	plastic fragment	45	27		plastic	soft plastic				yes
786	140	140_36	styrofoam	styrofoam	4.5	3.5	1.5	plastic	styrofoam				yes
787	140	140_37	styrofoam	styrofoam	2.5	1.5	1	plastic	styrofoam				yes
788	140	140_38	glass fragment	glass fragment	10.5	6.5	0.5	glass	glass				yes
789	140	140_39	glass fragment	glass fragment	7	2.5	0.5	glass	glass				yes
790	140	140_40	drink can	drink can	18	10	5	metal	metall			Burn	yes
791	140	140_41	plastic bottle	plastic bottle	22	6	6	plastic	medium plastic				yes
792	140	140_42	plastic wrapper	plastic fragment	16.6	7.7		plastic	soft plastic			Wunder baum	yes
793	140	140_43	food wrapper	food wrapper	14.4	13.2		plastic	soft plastic			Troika	yes
794	140	140_44	food wrapper	food wrapper	27	18.5		plastic	soft plastic			Viddas	yes
795	140	140_45	plastic fragment	plastic fragment	4.5	2.5		plastic	soft plastic				yes
796	205	205_1	plastic fragment	plastic fragment	17	5		plastic	soft plastic				yes
797	82	82_1	cigarette filter	cigarette filter	2.7	1	0.3	plastic	cellulose acetate (plastic)				yes
798	82	82_2	plastic fragment	plastic fragment	7.8	0.5	0.1	plastic	medium plastic				yes
799	82	82_3	wet wipe fragment	wet wipe	2.9	2.1		plastic	polyester			registered as 'felt' initially (leather) but checked	yes
800	82	82_4	wet wipe fragment	wet wipe	2.2	1.9		plastic	polyester			registered as 'felt' initially (leather) but checked	yes
801	82	82_5	plastic pipe	plastic pipe	1	0.2	0.2	plastic	medium plastic				yes
802	82	82_6	metal fragment	metal scrap	2	2.2	0.4	metal	metal				yes
803	82	82_7	metal fragment	metal scrap	1	0.5	0.5	metal	metal				yes
804	103	103_1	plastic bag	plastic bag	45	38.5		plastic	soft plastic				yes
805	103	103_2	plastic fragment	plastic fragment	11	2.8		plastic	soft plastic				yes
806	103	103_3	plastic fragment	plastic fragment	4.5	2.8		plastic	soft plastic				yes
807	103	103_4	plastic fragment	plastic fragment	4	3		plastic	soft plastic				yes
808	111	111_1	plastic bag	plastic bag	124	70		plastic	soft plastic				yes
809	111	111_2	plastic fragment	plastic fragment	15	13		plastic	soft plastic				yes
810	111	111_3	plastic fragment	plastic fragment	10.8	9		plastic	soft plastic				yes
811	111	111_4	plastic fragment	plastic fragment	16.8	8.2		plastic	soft plastic				yes
812	111	111_5	plastic fragment	plastic fragment	25	5		plastic	soft plastic				yes
813	111	111_6	plastic fragment	plastic fragment	4.2	3.6		plastic	soft plastic				yes
814	111	111_7	spray can	spray can	24	6	6	metal	metal			l'oreal	yes
815	111	111_8	glass bottle	glass jar	19.5	8.5	4.5	glass	glass				yes
816	111	111_9	door knob	door knob	25	18	18	metal	metal	wood			yes
817	111	111_10	plastic box	plastic container	13.5	10.3	4.5	plastic	medium plastic				yes
818	111	111_11	metal wire	metal wire	128	0.3	0.3	metal	metal				yes
819	111	111_12	plastic fragment	plastic fragment	24.5	15.5		plastic	soft plastic				yes
820	111	111_13	plastic fragment	plastic fragment	6	5.5	1.1	plastic	hard plastic	soft plastic			yes
821	111	111_14	plastic fragment	plastic fragment	5	4.5	0.1	plastic	medium plastic				yes
822	111	111_15	plastic fragment	plastic fragment	3.3	3	0.1	plastic	medium plastic				yes
823	111	111_16	plastic fragment	plastic fragment	3	1	0.1	plastic	medium plastic				yes
824	111	111_17	plastic fragment	plastic fragment	0.9	0.8	0.1	plastic	medium plastic				yes
825	111	111_18	plastic fragment	plastic fragment	1	0.6	0.1	plastic	medium plastic				yes
826	111	111_19	plastic fragment	plastic fragment	1.5	0.6	0.1	plastic	medium plastic				yes
827	111	111_20	plastic fragment	plastic fragment	1	0.5	0.1	plastic	medium plastic				yes
828	111	111_21	plastic fragment	plastic fragment	0.6	0.2	0.1	plastic	medium plastic				yes
829	111	111_22	light bulb	light bulb	6.5	4.5	4.5	glass	glass	metal			yes
830	111	111_23	glass bottle	glass jar	9.5	3.5	3.5	glass	glass				yes
831	111	111_24	door knob	door knob	25	10	3	metal	metal	wood			yes
832	111	111_25	plastic fragment	plastic fragment	14	3	4	plastic	medium plastic			natusan bottle	yes
833	111	111_26	plastic fragment	plastic fragment	3.2	1	0.1	plastic	medium plastic			natusan bottle	yes
834	111	111_27	plastic fragment	plastic fragment	2.2	2.3	0.1	plastic	medium plastic			natusan bottle	yes
835	111	111_28	plastic fragment	plastic fragment	1.7	1.7	0.1	plastic	medium plastic			natusan bottle	yes
836	111	111_29	plastic fragment	plastic fragment	1.5	0.7	0.1	plastic	medium plastic			natusan bottle	yes
837	111	111_30	plastic fragment	plastic fragment	2.1	0.9	0.1	plastic	medium plastic			natusan bottle	yes
838	111	111_31	aluminum wrapping	aluminum foil	6.5	3.5		metal	aluminum	soft plastic			yes
839	111	111_32	aluminum wrapping	aluminum foil	14	6		metal	aluminum	soft plastic			yes
840	111	111_33	aluminum wrapping	aluminum foil	20.5	13.5		metal	aluminum	soft plastic			yes
841	111	111_34	metal wire	metal wire	19	0.05	0.05	metal	metal				yes
842	111	111_35	rubber fragment	rubber fragment	6.5	1	0.5	plastic	rubber				yes
843	111	111_36	rubber fragment	rubber fragment	6.5	1	0.5	plastic	rubber				yes
844	111	111_37	rubber fragment	rubber fragment	19.5	2.5	0.7	plastic	rubber				yes
845	111	111_38	shoe sole	shoe sole	27.5	10.5	3	plastic	rubber				yes
846	111	111_39	electric wire	electric cable	18.5	0.3	0.3	metal	metal	medium plastic			yes
847	111	111_40	plastic fragment	plastic fragment	24	14.3		plastic	soft plastic				yes
848	111	111_41	plastic fragment	plastic fragment	70	12	2.6	plastic	medium plastic				yes
849	111	111_42	plastic fragment	plastic fragment	71	1.5	2.3	plastic	medium plastic	metal			yes
850	111	111_43	plastic fragment	plastic fragment	16.8	16.8	0.1	plastic	medium plastic	metal			yes
851	111	111_44	plastic fragment	plastic fragment	75.2	2.6	0.1	plastic	medium plastic				yes
852	111	111_45	plastic fragment	plastic fragment	48	7.6	0.2	plastic	medium plastic	metal			yes
853	111	111_46	plastic fragment	plastic fragment	11	2.8	0.3	plastic	medium plastic				yes
854	111	111_47	plastic fragment	plastic fragment	8.9	8.4	0.4	plastic	medium plastic				yes
855	111	111_48	plastic fragment	plastic fragment	47	1.3	0.5	plastic	medium plastic				yes
856	111	111_49	plastic fragment	plastic fragment	14.8	14.5	0.6	plastic	medium plastic				yes
857	111	111_50	glass fragment	glass fragment	18	6.5	5	glass	glass				no
858	111	111_51	metal scrap	metal scrap	75	0.5	0.5	metal	aluminum	plastic		measured above ground	no
859	111	111_52	metal plate	metal scrap	55	34	5	metal	metal				no
860	111	111_53	car hood	car hood	100	79	23	metal	metal				no
861	111	111_54	paint can	paint can	22	30	170	metal	metal				no
862	111	111_55	paint can	paint can	22	30	170	metal	metal				no
863	111	111_56	metal drum	metal container	55	34	34	metal	metal	bucket			no
864	111	111_57	metal drum	metal container	55	34	34	metal	metal				no
865	111	111_58	metal bucket	metal container	25	24	24	metal	metal			initially metal drum	no
866	111	111_59	metal bucket	metal container	25	24	24	metal	metal			initially metal drum	no
867	111	111_60	metal bucket	metal container	25	24	24	metal	metal			initially metal drum	no
868	111	111_61	metal bucket	metal container	25	24	24	metal	metal			initially metal drum	no
869	111	111_62	bike	bicycle	60	60	14	metal	metal				no
870	111	111_63	metal wire	metal wire	184	42	124	metal	metal				no
871	111	111_64	metal jug	metal container	44	29	27	metal	metal				no
872	111	111_65	metal bucket	metal container	30			metal	metal				no
873	111	111_66	tire	tire	44	13	44	plastic	rubber				no
874	111	111_67	metal machinery	machinery	100	100	8	metal	metal				no
875	111	111_68	plastic fragment	plastic fragment	0.55			plastic	hard plastic				no
876	111	111_69	plastic bucket	plastic container	12	26	17	plastic	hard plastic				no
877	111	111_70	bike	bicycle	100	13		metal	metal				no
878	111	111_71	plastic roofing	plastic roofing	60	41	1	plastic	polyester				no
879	111	111_72	plastic roofing	plastic roofing	60	41	1	plastic	polyester				no
880	111	111_73	plastic roofing	plastic roofing	60	41	1	plastic	polyester				no
881	111	111_74	plastic bag	plastic bag	37	37	10	plastic	soft plastic				no
882	111	111_75	metal fragment	metal scrap	15	15	18	metal	metal				no
883	111	111_76	metal fragment	metal scrap	57	53	22	metal	metal				no
884	111	111_77	machinery	machinery	113			metal	metal				no
885	111	111_78	metal pipe	metal bar	53	2.5	2.5	metal	metal				no
886	111	111_79	metal sheet	metal scrap	54	19	1	metal	metal				no
887	111	111_80	metal gate	metal gate	173	82	4	metal	metal				no
888	111	111_81	metal scrap	metal scrap	71	11	4	metal	metal	wood			no
889	111	111_82	metal wire	metal wire	37	34	34	metal	metal				no
890	111	111_83	metal fragment	metal scrap	30	33	13	metal	metal				no
891	111	111_84	metal fragment	metal scrap	33	10	6	metal	metal				no
892	131	131_1	brick	brick	8.5	6	2.5	clay	clay				no
893	43	43_1	metal bar	metal bar	96	3	3	metal	metal				no
894	198	198_1	glass fragment	glass fragment	4	2.5	0.6	glass	glass				yes
895	198	198_2	glass fragment	glass fragment	4.4	2.7	0.4	glass	glass				yes
896	198	198_3	glass fragment	glass fragment	3	2.1	0.3	glass	glass				yes
897	125	125_1	snus pouch	snuff pouch	4	1.4	0.2	paper	cellulose fibers	tobacco			yes
898	125	125_2	snus pouch	snuff pouch	4	1.4	0.2	paper	cellulose fibers	tobacco			yes
899	125	125_3	plastic fragment	plastic fragment	6.5	0.5		plastic	soft plastic				yes
900	135	135_1	plastic fragment	plastic fragment	11.7	0.9		plastic	medium plastic			plastic cup	yes
901	135	135_2	plastic fragment	plastic fragment	11.4	2.4		plastic	medium plastic			plastic cup	yes
902	135	135_3	plastic fragment	plastic fragment	10.4	0.9		plastic	medium plastic			plastic cup	yes
903	135	135_4	plastic fragment	plastic fragment	11.6	1.4		plastic	medium plastic			plastic cup	yes
904	135	135_5	plastic fragment	plastic fragment	13	3.4		plastic	medium plastic			plastic cup	yes
905	135	135_6	plastic fragment	plastic fragment	11.1	1.2		plastic	medium plastic			plastic cup	yes
906	135	135_7	plastic fragment	plastic fragment	11.9	1		plastic	medium plastic			plastic cup	yes
907	135	135_8	plastic fragment	plastic fragment	8.3	1.8		plastic	medium plastic			plastic cup	yes
908	135	135_9	plastic fragment	plastic fragment	7.8	1.5		plastic	medium plastic			plastic cup	yes
909	135	135_10	plastic fragment	plastic fragment	7.6	1.3		plastic	medium plastic			plastic cup	yes
910	135	135_11	plastic fragment	plastic fragment	3.2	0.4		plastic	medium plastic			plastic cup	yes
911	135	135_12	plastic fragment	plastic fragment	4.6	1.2		plastic	medium plastic			plastic cup	yes
912	135	135_13	plastic fragment	plastic fragment	7.6	0.8		plastic	medium plastic			plastic cup	yes
913	135	135_14	plastic fragment	plastic fragment	11.1	0.9		plastic	medium plastic			plastic cup	yes
914	135	135_15	plastic fragment	plastic fragment	3.2	0.6		plastic	medium plastic			plastic cup	yes
915	135	135_16	plastic fragment	plastic fragment	4.8	0.3		plastic	medium plastic			plastic cup	yes
916	135	135_17	plastic fragment	plastic fragment	3.1	0.7		plastic	medium plastic			plastic cup	yes
917	135	135_18	plastic fragment	plastic fragment	3.1	0.7		plastic	medium plastic			plastic cup	yes
918	135	135_19	plastic fragment	plastic fragment	52.5	4		plastic	soft plastic				yes
919	135	135_20	plastic fragment	plastic fragment	19	7.5		plastic	soft plastic				yes
920	135	135_21	plastic fragment	plastic fragment	33	9		plastic	soft plastic				yes
921	135	135_22	plastic fragment	plastic fragment	3.5	18		plastic	soft plastic				yes
922	135	135_23	plastic fragment	plastic fragment	9.2	6.4		plastic	soft plastic				yes
923	135	135_24	plastic fragment	plastic fragment	11.6	3.5		plastic	soft plastic				yes
924	135	135_25	plastic fragment	plastic fragment	4	5		plastic	soft plastic				yes
925	135	135_26	plastic fragment	plastic fragment	4	0.4		plastic	soft plastic				yes
926	135	135_27	plastic fragment	plastic fragment	5	2.6		plastic	soft plastic				yes
927	135	135_28	plastic fragment	plastic fragment	12.1	1.5		plastic	soft plastic				yes
928	135	135_29	plastic fragment	plastic fragment	4	4		plastic	soft plastic				yes
929	135	135_30	plastic bottle	plastic bottle	21	7		plastic	hard plastic				yes
930	135	135_31	aluminum cap foil	aluminum foil	9	9		metal	aluminum			gullbyg	yes
931	135	135_32	snus pouch	snuff pouch	4	1.2	2	paper	cellulose fibers	tobacco			yes
932	135	135_33	cigarette filter	cigarette filter	3	1	1	plastic	cellulose acetate (plastic)				yes
